# Supplementary material for: An interactive murine single-cell atlas of the lung responses to radiation injury
Source: Nat Commun. 2023 Apr 28;14:2445. doi: 10.1038/s41467-023-38134-z (PMC10147670; doi:10.1038/s41467-023-38134-z)
Supplement: Supplementary file 4 — Source Data [file 41467_2023_38134_MOESM4_ESM.xlsx]

## Sheet: Figure 1d
	Ctrl	IR1M_10Gy	IR1M_17Gy	IR2M_10Gy	IR2M_17Gy	IR3M_10Gy	IR3M_17Gy	IR4M_10Gy	IR4M_17Gy	IR5M_10Gy	IR5M_17Gy
Ciliated	5.06132	3.84906	4.08382	1.82887	2.32043	3.2165	2.87562	3.99415	1.90819	3.54741	1.77624
T_cells	18.184	10.8847	18.7749	13.6512	22.6242	22.6486	26.3963	26.7886	28.3493	16.0359	20.3212
AT2	12.9356	9.60168	9.7201	6.9889	5.96901	8.27418	4.47513	7.84199	1.58794	3.33641	1.2318
Club	7.17799	7.84067	5.62099	2.77596	3.43485	4.32564	2.19386	5.04755	1.08754	3.00673	1.65374
AM	7.08099	1.24109	3.15081	4.4742	6.74758	4.30346	5.51525	7.15435	8.52015	5.90795	10.3035
DC	3.298	2.56604	4.18324	2.84128	4.00733	5.07986	4.56254	4.41843	6.14492	4.24634	5.6962
IM	3.20446	2.39832	4.71092	1.97583	3.36616	3.14996	5.62014	4.72568	8.81372	4.85296	9.02409
B_cells	12.364	10.9015	7.25757	9.55258	16.1514	18.323	18.189	17.3226	20.79	24.8055	20.1987
EC	9.41939	9.56813	11.7008	7.28282	9.15197	7.54215	6.27568	6.15947	4.59701	3.29685	4.93399
Monocytes	2.89961	2.53249	5.50627	10.418	4.97672	3.81544	3.85456	3.96489	2.98906	8.22893	3.62733
SMC	1.67671	1.86164	2.14898	0.718485	1.28998	1.02041	0.769164	0.687637	0.673872	0.817618	0.75541
Erythrocytes	0.675535	9.34172	0.168247	1.76355	0.725135	0.110914	1.89669	0.409656	0.520416	2.63748	1.06846
DC_proliferating	0.408785	0.218029	0.711227	0.244938	0.480879	0.598935	0.515689	0.395026	0.753936	0.619807	0.714577
Fibroblasts	4.75646	16.3187	5.65158	4.63749	6.75521	5.90062	4.02063	2.00439	2.18842	2.63748	3.98122
Neutrophils	4.92968	3.31237	3.96146	26.7146	3.55698	5.12422	6.0659	3.93563	5.31092	9.19161	8.32993
NK_cells	3.03471	1.97904	8.19823	1.68191	4.77063	3.57143	3.19028	2.13606	2.05498	3.44191	1.29304
AM_proliferating	0.485	0.0922432	0.374732	0.228609	0.404549	0.110914	0.35836	0.365764	0.620496	0.224186	0.993603
T_cells_proliferating	0.672071	0.436059	1.39951	0.375572	0.969392	0.39929	1.28485	0.731529	0.820657	0.25056	0.313053
pDC	0.245964	0.167715	0.313552	0.538863	0.374017	0.621118	0.34962	0.424287	0.553776	0.817618	0.265414
Mesotheliocytes	0.374143	0.813417	0.405323	0.19595	0.358751	0.643301	0.471987	0.658376	0.253536	0.395622	0.435552
AT1	0.696321	3.72327	1.736	0.783801	1.16022	0.621118	0.70798	0.395026	0.720576	0.804431	1.59929
Basophils	0.270214	0.184486	0.152952	0.228609	0.274788	0.354925	0.235993	0.395026	0.693888	0.646182	1.30666
Platelets	0.148964	0.167715	0.0688284	0.0979752	0.129761	0.244011	0.17481	0.0438917	0.046704	0.25056	0.176943
	100	100	100	100	100	100	100	100	100	100	100
	Ctrl	IR1M_10Gy	IR1M_17Gy	IR2M_10Gy	IR2M_17Gy	IR3M_10Gy	IR3M_17Gy	IR4M_10Gy	IR4M_17Gy	IR5M_10Gy	IR5M_17Gy			Ctrl	IR1M_10Gy	IR1M_17Gy	IR2M_10Gy	IR2M_17Gy	IR3M_10Gy	IR3M_17Gy	IR4M_10Gy	IR4M_17Gy	IR5M_10Gy	IR5M_17Gy
Ciliated	5.06132	3.84906	4.08382	1.82887	2.32043	3.2165	2.87562	3.99415	1.90819	3.54741	1.77624		T_cells	18.184	10.8847	18.7749	13.6512	22.6242	22.6486	26.3963	26.7886	28.3493	16.0359	20.3212
AT2	12.9356	9.60168	9.7201	6.9889	5.96901	8.27418	4.47513	7.84199	1.58794	3.33641	1.2318		NK_cells	3.03471	1.97904	8.19823	1.68191	4.77063	3.57143	3.19028	2.13606	2.05498	3.44191	1.29304
Club	7.17799	7.84067	5.62099	2.77596	3.43485	4.32564	2.19386	5.04755	1.08754	3.00673	1.65374		B_cells	12.364	10.9015	7.25757	9.55258	16.1514	18.323	18.189	17.3226	20.79	24.8055	20.1987
AT1	0.696321	3.72327	1.736	0.783801	1.16022	0.621118	0.70798	0.395026	0.720576	0.804431	1.59929		Monocytes	2.89961	2.53249	5.50627	10.418	4.97672	3.81544	3.85456	3.96489	2.98906	8.22893	3.62733
EC	9.41939	9.56813	11.7008	7.28282	9.15197	7.54215	6.27568	6.15947	4.59701	3.29685	4.93399		AM	7.08099	1.24109	3.15081	4.4742	6.74758	4.30346	5.51525	7.15435	8.52015	5.90795	10.3035
SMC	1.67671	1.86164	2.14898	0.718485	1.28998	1.02041	0.769164	0.687637	0.673872	0.817618	0.75541		IM	3.20446	2.39832	4.71092	1.97583	3.36616	3.14996	5.62014	4.72568	8.81372	4.85296	9.02409
Fibroblasts	4.75646	16.3187	5.65158	4.63749	6.75521	5.90062	4.02063	2.00439	2.18842	2.63748	3.98122		DC	3.298	2.56604	4.18324	2.84128	4.00733	5.07986	4.56254	4.41843	6.14492	4.24634	5.6962
Mesotheliocytes	0.374143	0.813417	0.405323	0.19595	0.358751	0.643301	0.471987	0.658376	0.253536	0.395622	0.435552		pDC	0.245964	0.167715	0.313552	0.538863	0.374017	0.621118	0.34962	0.424287	0.553776	0.817618	0.265414
													Neutrophils	4.92968	3.31237	3.96146	26.7146	3.55698	5.12422	6.0659	3.93563	5.31092	9.19161	8.32993
													Basophils	0.270214	0.184486	0.152952	0.228609	0.274788	0.354925	0.235993	0.395026	0.693888	0.646182	1.30666
											Ctrl	IR1M_10Gy	IR1M_17Gy	IR2M_10Gy	IR2M_17Gy	IR3M_10Gy	IR3M_17Gy	IR4M_10Gy	IR4M_17Gy	IR5M_10Gy	IR5M_17Gy
										Epithelial	25.8713	25.0147	21.1609	12.3775	12.8845	16.4374	10.2526	17.2787	5.30424	10.695	6.26106
										Mesenchymal	6.80732	18.9937	8.20587	5.55193	8.40394	7.56433	5.26178	3.3504	3.11583	3.85072	5.17218
										Endothelial	9.41939	9.56813	11.7008	7.28282	9.15197	7.54215	6.27568	6.15947	4.59701	3.29685	4.93399
										Myeloid	33.5828	23.7652	34.2307	24.8857	43.5463	44.543	47.7755	46.2473	51.1943	44.2833	41.813
										Lymphoid	21.9289	12.4025	21.9792	47.1914	23.3036	22.449	26.204	25.0183	33.0264	33.8916	38.5532
											97.6096	89.7442	97.2775	97.2894	97.2903	98.5359	95.7696	98.0541	97.2378	96.0174	96.7334
											Ctrl	IR1M_10Gy	IR2M_10Gy	IR3M_10Gy	IR4M_10Gy	IR5M_10Gy	IR1M_17Gy	IR2M_17Gy	IR3M_17Gy	IR4M_17Gy	IR5M_17Gy
										Epithelial	25.8713	25.0147	12.3775	16.4374	17.2787	10.695	21.1609	12.8845	10.2526	5.30424	6.26106
										Mesenchymal	6.80732	18.9937	5.55193	7.56433	3.3504	3.85072	8.20587	8.40394	5.26178	3.11583	5.17218
										Endothelial	9.41939	9.56813	7.28282	7.54215	6.15947	3.29685	11.7008	9.15197	6.27568	4.59701	4.93399
										Myeloid	33.5828	23.7652	24.8857	44.543	46.2473	44.2833	34.2307	43.5463	47.7755	51.1943	41.813
										Lymphoid	21.9289	12.4025	47.1914	22.449	25.0183	33.8916	21.9792	23.3036	26.204	33.0264	38.5532
											97.6096	89.7442	97.2894	98.5359	98.0541	96.0174	97.2775	97.2903	95.7696	97.2378	96.7334
											Ctrl	IR1M_10Gy	IR2M_10Gy	IR3M_10Gy	IR4M_10Gy	IR5M_10Gy	IR1M_17Gy	IR2M_17Gy	IR3M_17Gy	IR4M_17Gy	IR5M_17Gy
										Epithelial	26.5048	27.8733	12.7224	16.6817	17.6216	11.1386	21.7531	13.2434	10.7055	5.45492	6.47249
										Mesenchymal	6.97402	21.1643	5.70661	7.67672	3.41689	4.01044	8.43553	8.638	5.4942	3.20434	5.34684
										Endothelial	9.65006	10.6616	7.48573	7.65421	6.28171	3.43359	12.0283	9.40687	6.55289	4.7276	5.10061
										Myeloid	34.4052	26.481	25.5791	45.2049	47.165	46.12	35.1887	44.7591	49.8859	52.6486	43.225
										Lymphoid	22.4659	13.8198	48.5062	22.7825	25.5148	35.2973	22.5943	23.9526	27.3615	33.9646	39.8551
											100	100	100	100	100	100	100	100	100	100	100

## Sheet: Figure 2a
	Ctrl_1M_M17	Ctrl_1M_M27	Ctrl_3M_M13	Ctrl_4M_M14	Ctrl_5M_M15	IR_10Gy_1M_M19	IR_10Gy_2M_M20	IR_10Gy_3M_M21	IR_10Gy_4M_M23	IR_10Gy_5M_M26	IR_17Gy_1M_M17	IR_17Gy_1M_M19	IR_17Gy_2M_M18	IR_17Gy_2M_M20	IR_17Gy_3M_M13	IR_17Gy_3M_M21	IR_17Gy_4M_M14	IR_17Gy_4M_M23	IR_17Gy_5M_M15	IR_17Gy_5M_M26
AT2	12.7428	15.4588	13.5846	5.9634	15.4674	9.60168	6.9889	8.27418	7.84199	3.33641	8.57355	10.936	6.78819	4.92174	3.88457	5.20062	0.563171	3.3172	2.29167	0.3386

## Sheet: Figure 2c
Condition	n	image_name	gene	color	nb_nuclei	nb_positive	average_point_cloud_size um3
NI	1 (2323 green)	01_NI_Lamp3-Cy5_Pdgfra-Cy3_01.tiff	['Lamp3']	Cy5	82	10	245.899		Mann-Whitney test
		01_NI_Lamp3-Cy5_Pdgfra-Cy3_02.tiff	['Lamp3']	Cy5	114	10	254.042				Proportion of AT2 cells	Cell volume estimation of AT2 cells
		01_NI_Lamp3-Cy5_Pdgfra-Cy3_03.tiff	['Lamp3']	Cy5	101	10	302.643		p-value	NI vs IR5M17Gy	2.6e-05	0
		01_NI_Lamp3-Cy5_Pdgfra-Cy3_04.tiff	['Lamp3']	Cy5	111	0	not defined			NI vs IR5M10Gy	0.276459	0.26051
		01_NI_Lamp3-Cy5_Pdgfra-Cy3_05.tiff	['Lamp3']	Cy5	90	9	382.56			IR17Gy vs IR10Gy	0.043982	0.002877
		01_NI_Lamp3-Cy5_Pdgfra-Cy3_06.tiff	['Lamp3']	Cy5	107	9	466.761
		01_NI_Lamp3-Cy5_Pdgfra-Cy3_07.tiff	['Lamp3']	Cy5	105	10	294.94
		01_NI_Lamp3-Cy5_Pdgfra-Cy3_08.tiff	['Lamp3']	Cy5	91	4	397.451
		01_NI_Lamp3-Cy5_Pdgfra-Cy3_09.tiff	['Lamp3']	Cy5	122	5	279.357
		01_NI_Lamp3-Cy3_Pdgfra-Cy5_001.tiff	['Lamp3']	Cy3	137	10	411.397
		01_NI_Lamp3-Cy3_Pdgfra-Cy5_002.tiff	['Lamp3']	Cy3	105	8	652.855
		01_NI_Lamp3-Cy3_Pdgfra-Cy5_003.tiff	['Lamp3']	Cy3	99	15	350.526
		01_NI_Lamp3-Cy3_Pdgfra-Cy5_004.tiff	['Lamp3']	Cy3	126	9	504.849
		01_NI_Lamp3-Cy3_Pdgfra-Cy5_005.tiff	['Lamp3']	Cy3	88	8	429.203
		01_NI_Lamp3-Cy3_Pdgfra-Cy5_006.tiff	['Lamp3']	Cy3	113	10	187.959
		01_NI_Lamp3-Cy3_Pdgfra-Cy5_007.tiff	['Lamp3']	Cy3	148	11	203.199
		01_NI_Lamp3-Cy3_Pdgfra-Cy5_008.tiff	['Lamp3']	Cy3	159	26	321.959
		03_NI_Lamp3-Cy3_Mki67-Cy5_001.tiff	['Lamp3']	Cy3	137	7	477.894
		03_NI_Lamp3-Cy3_Mki67-Cy5_002.tiff	['Lamp3']	Cy3	125	13	359.7
		03_NI_Lamp3-Cy3_Mki67-Cy5_003.tiff	['Lamp3']	Cy3	79	4	361.314
		03_NI_Lamp3-Cy3_Mki67-Cy5_004.tiff	['Lamp3']	Cy3	80	9	406.337
		03_NI_Lamp3-Cy3_Mki67-Cy5_005.tiff	['Lamp3']	Cy3	105	6	278.098
		03_NI_Lamp3-Cy3_Mki67-Cy5_006.tiff	['Lamp3']	Cy3	208	12	170.823
		05_NI_Lamp3-Cy3_Serpine1-Cy5_001.tiff	['Lamp3']	Cy3	150	19	463.218
		05_NI_Lamp3-Cy3_Serpine1-Cy5_002.tiff	['Lamp3']	Cy3	77	9	473.165
		05_NI_Lamp3-Cy3_Serpine1-Cy5_003.tiff	['Lamp3']	Cy3	105	5	439.357
		05_NI_Lamp3-Cy3_Serpine1-Cy5_004.tiff	['Lamp3']	Cy3	93	9	566.638
		05_NI_Lamp3-Cy3_Serpine1-Cy5_005.tiff	['Lamp3']	Cy3	202	41	242.616
		05_NI_Lamp3-Cy3_Serpine1-Cy5_006.tiff	['Lamp3']	Cy3	206	26	292.497
	2 (1225 blue)	01_NI1225_Lamp3-Cy5_Pdgfra-Cy3_01.tiff	['Lamp3']	Cy5	85	4	155.687
		01_NI1225_Lamp3-Cy5_Pdgfra-Cy3_02.tiff	['Lamp3']	Cy5	81	4	649.349
		01_NI1225_Lamp3-Cy5_Pdgfra-Cy3_03.tiff	['Lamp3']	Cy5	68	0	not defined
		01_NI1225_Lamp3-Cy5_Pdgfra-Cy3_04.tiff	['Lamp3']	Cy5	80	2	227.256
		01_NI1225_Lamp3-Cy5_Pdgfra-Cy3_05.tiff	['Lamp3']	Cy5	108	0	not defined
		01_NI1225_Lamp3-Cy5_Pdgfra-Cy3_06.tiff	['Lamp3']	Cy5	86	6	251.184
		01_NI1225_Lamp3-Cy5_Pdgfra-Cy3_07.tiff	['Lamp3']	Cy5	93	5	581.912
		01_NI1225_Lamp3-Cy5_Pdgfra-Cy3_08.tiff	['Lamp3']	Cy5	85	3	517.156
	3 (1230 yellow)	02_NI1230_Lamp3-Cy5_Pdgfra-Cy3_01.tiff	['Lamp3']	Cy5	78	8	500.78
		02_NI1230_Lamp3-Cy5_Pdgfra-Cy3_02.tiff	['Lamp3']	Cy5	85	7	248.916
		02_NI1230_Lamp3-Cy5_Pdgfra-Cy3_03.tiff	['Lamp3']	Cy5	94	10	336.423
		02_NI1230_Lamp3-Cy5_Pdgfra-Cy3_04.tiff	['Lamp3']	Cy5	94	4	329.971
		02_NI1230_Lamp3-Cy5_Pdgfra-Cy3_05.tiff	['Lamp3']	Cy5	76	0	not defined
		02_NI1230_Lamp3-Cy5_Pdgfra-Cy3_06.tiff	['Lamp3']	Cy5	85	6	305.56
		02_NI1230_Lamp3-Cy5_Pdgfra-Cy3_07.tiff	['Lamp3']	Cy5	88	0	not defined
		02_NI1230_Lamp3-Cy5_Pdgfra-Cy3_08.tiff	['Lamp3']	Cy5	118	5	419.972
IR5M_10Gy	1 (1251 blue)	IR5M10Gy_1251_Lamp3Cy5_Rtkn2Cy3_01.tiff	['Lamp3']	Cy5	114	11	273.956
		IR5M10Gy_1251_Lamp3Cy5_Rtkn2Cy3_02.tiff	['Lamp3']	Cy5	150	10	643.212
		IR5M10Gy_1251_Lamp3Cy5_Rtkn2Cy3_03.tiff	['Lamp3']	Cy5	75	22	527.062
		IR5M10Gy_1251_Lamp3Cy5_Rtkn2Cy3_04.tiff	['Lamp3']	Cy5	85	19	626.479
		IR5M10Gy_1251_Lamp3Cy5_Rtkn2Cy3_05.tiff	['Lamp3']	Cy5	99	0	not defined
		IR5M10Gy_1251_Lamp3Cy5_Rtkn2Cy3_06.tiff	['Lamp3']	Cy5	112	1	375.132
	2 (1259 pink)	IR5M10Gy_1259_Lamp3Cy5_Rtkn2Cy3_01.tiff	['Lamp3']	Cy5	111	3	292.511
		IR5M10Gy_1259_Lamp3Cy5_Rtkn2Cy3_02.tiff	['Lamp3']	Cy5	114	7	509.669
		IR5M10Gy_1259_Lamp3Cy5_Rtkn2Cy3_03.tiff	['Lamp3']	Cy5	190	22	292.493
		IR5M10Gy_1259_Lamp3Cy5_Rtkn2Cy3_04.tiff	['Lamp3']	Cy5	62	6	554.899
		IR5M10Gy_1259_Lamp3Cy5_Rtkn2Cy3_05.tiff	['Lamp3']	Cy5	110	5	347.31
		IR5M10Gy_1259_Lamp3Cy5_Rtkn2Cy3_06.tiff	['Lamp3']	Cy5	98	6	403.637
	3 (1260 black)	IR5M10Gy_1260_Lamp3Cy5_Rtkn2Cy3_01.tiff	['Lamp3']	Cy5	80	4	634.791
		IR5M10Gy_1260_Lamp3Cy5_Rtkn2Cy3_02.tiff	['Lamp3']	Cy5	78	6	256.657
		IR5M10Gy_1260_Lamp3Cy5_Rtkn2Cy3_03.tiff	['Lamp3']	Cy5	72	1	273.878
		IR5M10Gy_1260_Lamp3Cy5_Rtkn2Cy3_04.tiff	['Lamp3']	Cy5	79	3	672.076
		IR5M10Gy_1260_Lamp3Cy5_Rtkn2Cy3_05.tiff	['Lamp3']	Cy5	69	1	133.615
		IR5M10Gy_1260_Lamp3Cy5_Rtkn2Cy3_06.tiff	['Lamp3']	Cy5	85	1	403.993
IR5M_17Gy	1 (2201 pink)	03_IR5M_Lamp3-Cy5_Pdgfra-Cy3_01.tiff	['Lamp3']	Cy5	71	0	not defined
		03_IR5M_Lamp3-Cy5_Pdgfra-Cy3_02.tiff	['Lamp3']	Cy5	84	6	405.126
		03_IR5M_Lamp3-Cy5_Pdgfra-Cy3_03.tiff	['Lamp3']	Cy5	139	0	not defined
		03_IR5M_Lamp3-Cy5_Pdgfra-Cy3_04.tiff	['Lamp3']	Cy5	246	50	964.923
		03_IR5M_Lamp3-Cy5_Pdgfra-Cy3_05.tiff	['Lamp3']	Cy5	114	0	not defined
		03_IR5M_Lamp3-Cy5_Pdgfra-Cy3_06.tiff	['Lamp3']	Cy5	147	3	695.532
		03_IR5M_Lamp3-Cy5_Pdgfra-Cy3_07.tiff	['Lamp3']	Cy5	81	0	not defined
		03_IR5M_Lamp3-Cy5_Pdgfra-Cy3_08.tiff	['Lamp3']	Cy5	89	0	not defined
		03_IR5M_Lamp3-Cy5_Pdgfra-Cy3_09.tiff	['Lamp3']	Cy5	89	0	not defined
		03_IR5M_Lamp3-Cy5_Pdgfra-Cy3_10.tiff	['Lamp3']	Cy5	100	0	not defined
		03_IR5M_Lamp3-Cy5_Pdgfra-Cy3_11.tiff	['Lamp3']	Cy5	88	0	not defined
		02_IR5M_Lamp3-Cy3_Pdgfra-Cy5_001.tiff	['Lamp3']	Cy3	88	14	867.412
		02_IR5M_Lamp3-Cy3_Pdgfra-Cy5_002.tiff	['Lamp3']	Cy3	117	4	1006.15
		02_IR5M_Lamp3-Cy3_Pdgfra-Cy5_003.tiff	['Lamp3']	Cy3	57	2	371.76
		02_IR5M_Lamp3-Cy3_Pdgfra-Cy5_004.tiff	['Lamp3']	Cy3	53	3	793.596
		02_IR5M_Lamp3-Cy3_Pdgfra-Cy5_005.tiff	['Lamp3']	Cy3	87	8	532.414
		02_IR5M_Lamp3-Cy3_Pdgfra-Cy5_006.tiff	['Lamp3']	Cy3	60	2	682.291
		02_IR5M_Lamp3-Cy3_Pdgfra-Cy5_007.tiff	['Lamp3']	Cy3	141	1	760.485
		02_IR5M_Lamp3-Cy3_Pdgfra-Cy5_008.tiff	['Lamp3']	Cy3	107	8	796.964
		02_IR5M_Lamp3-Cy3_Pdgfra-Cy5_009.tiff	['Lamp3']	Cy3	106	1	1998.32
		02_IR5M_Lamp3-Cy3_Pdgfra-Cy5_010.tiff	['Lamp3']	Cy3	135	1	207.566
		02_IR5M_Lamp3-Cy3_Pdgfra-Cy5_011.tiff	['Lamp3']	Cy3	134	0	not defined
		02_IR5M_Lamp3-Cy3_Pdgfra-Cy5_012.tiff	['Lamp3']	Cy3	159	0	not defined
		02_IR5M_Lamp3-Cy3_Pdgfra-Cy5_013.tiff	['Lamp3']	Cy3	88	0	not defined
		02_IR5M_Lamp3-Cy3_Pdgfra-Cy5_014.tiff	['Lamp3']	Cy3	312	5	199.016
		02_IR5M_Lamp3-Cy3_Pdgfra-Cy5_015.tiff	['Lamp3']	Cy3	179	12	400.98
		02_IR5M_Lamp3-Cy3_Pdgfra-Cy5_016.tiff	['Lamp3']	Cy3	294	1	558.186
		02_IR5M_Lamp3-Cy3_Pdgfra-Cy5_017.tiff	['Lamp3']	Cy3	162	4	428.133
		02_IR5M_Lamp3-Cy3_Pdgfra-Cy5_018.tiff	['Lamp3']	Cy3	94	13	415.049
		02_IR5M_Lamp3-Cy3_Pdgfra-Cy5_019.tiff	['Lamp3']	Cy3	125	17	482.307
		02_IR5M_Lamp3-Cy3_Pdgfra-Cy5_020.tiff	['Lamp3']	Cy3	98	8	372.098
		02_IR5M_Lamp3-Cy3_Pdgfra-Cy5_021.tiff	['Lamp3']	Cy3	294	73	515.631
		02_IR5M_Lamp3-Cy3_Pdgfra-Cy5_022.tiff	['Lamp3']	Cy3	224	29	700.662
		02_IR5M_Lamp3-Cy3_Pdgfra-Cy5_023.tiff	['Lamp3']	Cy3	158	17	568.872
		02_IR5M_Lamp3-Cy3_Pdgfra-Cy5_024.tiff	['Lamp3']	Cy3	49	11	915.466
		04_IR5M_Lamp3-Cy3_Mki67-Cy5_001.tiff	['Lamp3']	Cy3	77	10	539.419
		04_IR5M_Lamp3-Cy3_Mki67-Cy5_002.tiff	['Lamp3']	Cy3	76	5	597.053
		04_IR5M_Lamp3-Cy3_Mki67-Cy5_003.tiff	['Lamp3']	Cy3	117	4	402.854
		04_IR5M_Lamp3-Cy3_Mki67-Cy5_004.tiff	['Lamp3']	Cy3	119	3	77.7848
		04_IR5M_Lamp3-Cy3_Mki67-Cy5_005.tiff	['Lamp3']	Cy3	139	0	not defined
		04_IR5M_Lamp3-Cy3_Mki67-Cy5_006.tiff	['Lamp3']	Cy3	184	4	1107.94
		04_IR5M_Lamp3-Cy3_Mki67-Cy5_007.tiff	['Lamp3']	Cy3	151	4	904.268
		04_IR5M_Lamp3-Cy3_Mki67-Cy5_008.tiff	['Lamp3']	Cy3	165	4	1167.75
		04_IR5M_Lamp3-Cy3_Mki67-Cy5_009.tiff	['Lamp3']	Cy3	276	6	202.526
		04_IR5M_Lamp3-Cy3_Mki67-Cy5_010.tiff	['Lamp3']	Cy3	182	7	377.676
		06_IR5M_Lamp3-Cy3_Serpine1-Cy5_001.tiff	['Lamp3']	Cy3	83	2	476.181
		06_IR5M_Lamp3-Cy3_Serpine1-Cy5_002.tiff	['Lamp3']	Cy3	79	2	717.285
		06_IR5M_Lamp3-Cy3_Serpine1-Cy5_003.tiff	['Lamp3']	Cy3	146	17	658.126
		06_IR5M_Lamp3-Cy3_Serpine1-Cy5_004.tiff	['Lamp3']	Cy3	89	16	803.115
		06_IR5M_Lamp3-Cy3_Serpine1-Cy5_005.tiff	['Lamp3']	Cy3	83	15	664.251
		06_IR5M_Lamp3-Cy3_Serpine1-Cy5_006.tiff	['Lamp3']	Cy3	114	6	936.646
		06_IR5M_Lamp3-Cy3_Serpine1-Cy5_007.tiff	['Lamp3']	Cy3	51	12	984.415
		06_IR5M_Lamp3-Cy3_Serpine1-Cy5_008.tiff	['Lamp3']	Cy3	172	3	1055.63
		06_IR5M_Lamp3-Cy3_Serpine1-Cy5_009.tiff	['Lamp3']	Cy3	200	7	349.453
		06_IR5M_Lamp3-Cy3_Serpine1-Cy5_010.tiff	['Lamp3']	Cy3	146	0	not defined
		06_IR5M_Lamp3-Cy3_Serpine1-Cy5_012.tiff	['Lamp3']	Cy3	338	9	173.127
		06_IR5M_Lamp3-Cy3_Serpine1-Cy5_013.tiff	['Lamp3']	Cy3	135	16	371.379
		06_IR5M_Lamp3-Cy3_Serpine1-Cy5_014.tiff	['Lamp3']	Cy3	171	11	291.323
		06_IR5M_Lamp3-Cy3_Serpine1-Cy5_015.tiff	['Lamp3']	Cy3	167	9	427.948
	2 (2330 grey)	07_IR5M2330_Lamp3-Cy5_Pdgfra-Cy3_01.tiff	['Lamp3']	Cy5	96	7	571.909
		07_IR5M2330_Lamp3-Cy5_Pdgfra-Cy3_02.tiff	['Lamp3']	Cy5	102	12	897.029
		07_IR5M2330_Lamp3-Cy5_Pdgfra-Cy3_03.tiff	['Lamp3']	Cy5	96	2	765.886
		07_IR5M2330_Lamp3-Cy5_Pdgfra-Cy3_04.tiff	['Lamp3']	Cy5	79	8	394.029
		07_IR5M2330_Lamp3-Cy5_Pdgfra-Cy3_05.tiff	['Lamp3']	Cy5	120	8	867.141
		07_IR5M2330_Lamp3-Cy5_Pdgfra-Cy3_06.tiff	['Lamp3']	Cy5	147	9	778.743
		07_IR5M2330_Lamp3-Cy5_Pdgfra-Cy3_07.tiff	['Lamp3']	Cy5	127	7	1289.12
		07_IR5M2330_Lamp3-Cy5_Pdgfra-Cy3_08.tiff	['Lamp3']	Cy5	111	4	1003.4
		07_IR5M2330_Lamp3-Cy5_Pdgfra-Cy3_09.tiff	['Lamp3']	Cy5	105	0	not defined
		07_IR5M2330_Lamp3-Cy5_Pdgfra-Cy3_10.tiff	['Lamp3']	Cy5	114	4	628.42
		07_IR5M2330_Lamp3-Cy5_Pdgfra-Cy3_11.tiff	['Lamp3']	Cy5	118	3	618.645
		07_IR5M2330_Lamp3-Cy5_Pdgfra-Cy3_12.tiff	['Lamp3']	Cy5	130	4	592.303
		07_IR5M2330_Lamp3-Cy5_Pdgfra-Cy3_13.tiff	['Lamp3']	Cy5	111	3	1160.21
		07_IR5M2330_Lamp3-Cy5_Pdgfra-Cy3_14.tiff	['Lamp3']	Cy5	62	11	822.388
		07_IR5M2330_Lamp3-Cy5_Pdgfra-Cy3_15.tiff	['Lamp3']	Cy5	71	8	544
		07_IR5M2330_Lamp3-Cy5_Pdgfra-Cy3_16.tiff	['Lamp3']	Cy5	79	7	717.243
		01_IR5M2330_Lamp3-Cy5_Pdgfra-Cy3_01.tiff	['Lamp3']	Cy5	76	7	577.891
		01_IR5M2330_Lamp3-Cy5_Pdgfra-Cy3_02.tiff	['Lamp3']	Cy5	100	3	299.854
		01_IR5M2330_Lamp3-Cy5_Pdgfra-Cy3_03.tiff	['Lamp3']	Cy5	145	0	not defined
		01_IR5M2330_Lamp3-Cy5_Pdgfra-Cy3_04.tiff	['Lamp3']	Cy5	69	0	not defined
		01_IR5M2330_Lamp3-Cy5_Pdgfra-Cy3_05.tiff	['Lamp3']	Cy5	94	5	589.159
		01_IR5M2330_Lamp3-Cy5_Pdgfra-Cy3_06.tiff	['Lamp3']	Cy5	112	10	589.792
		01_IR5M2330_Lamp3-Cy5_Pdgfra-Cy3_07.tiff	['Lamp3']	Cy5	107	1	1341.99
		01_IR5M2330_Lamp3-Cy5_Pdgfra-Cy3_08.tiff	['Lamp3']	Cy5	103	2	271.272
		01_IR5M2330_Lamp3-Cy5_Pdgfra-Cy3_09.tiff	['Lamp3']	Cy5	54	3	379.742
		01_IR5M2330_Lamp3-Cy5_Pdgfra-Cy3_10.tiff	['Lamp3']	Cy5	62	0	not defined
		01_IR5M2330_Lamp3-Cy5_Pdgfra-Cy3_11.tiff	['Lamp3']	Cy5	95	4	671.838
		01_IR5M2330_Lamp3-Cy5_Pdgfra-Cy3_12.tiff	['Lamp3']	Cy5	91	1	331.747
	3 (1249 purple)	03_IR5M1249_Lamp3-Cy5_Pdgfra-Cy3_mid_01.tiff	['Lamp3']	Cy5	120	6	334.019
		03_IR5M1249_Lamp3-Cy5_Pdgfra-Cy3_mid_02.tiff	['Lamp3']	Cy5	98	0	not defined
		03_IR5M1249_Lamp3-Cy5_Pdgfra-Cy3_mid_03.tiff	['Lamp3']	Cy5	131	0	not defined
		03_IR5M1249_Lamp3-Cy5_Pdgfra-Cy3_mid_04.tiff	['Lamp3']	Cy5	98	0	not defined
		03_IR5M1249_Lamp3-Cy5_Pdgfra-Cy3_mid_05.tiff	['Lamp3']	Cy5	76	1	1898.77
		03_IR5M1249_Lamp3-Cy5_Pdgfra-Cy3_mid_06.tiff	['Lamp3']	Cy5	69	1	1885.29
		03_IR5M1249_Lamp3-Cy5_Pdgfra-Cy3_perif_07.tiff	['Lamp3']	Cy5	280	0	not defined
		03_IR5M1249_Lamp3-Cy5_Pdgfra-Cy3_perif_08.tiff	['Lamp3']	Cy5	379	6	396.607
		03_IR5M1249_Lamp3-Cy5_Pdgfra-Cy3_perif_09.tiff	['Lamp3']	Cy5	240	5	671.35
		03_IR5M1249_Lamp3-Cy5_Pdgfra-Cy3_perif_10.tiff	['Lamp3']	Cy5	284	9	1340.75
		03_IR5M1249_Lamp3-Cy5_Pdgfra-Cy3_perif_11.tiff	['Lamp3']	Cy5	225	10	886.87
	4 (1250 brown)	05_IR5M1250_Lamp3-Cy5_Pdgfra-Cy3_mid_01.tiff	['Lamp3']	Cy5	108	0	not defined
		05_IR5M1250_Lamp3-Cy5_Pdgfra-Cy3_mid_02.tiff	['Lamp3']	Cy5	67	0	not defined
		05_IR5M1250_Lamp3-Cy5_Pdgfra-Cy3_mid_03.tiff	['Lamp3']	Cy5	55	3	697.633
		05_IR5M1250_Lamp3-Cy5_Pdgfra-Cy3_mid_04.tiff	['Lamp3']	Cy5	71	0	not defined
		05_IR5M1250_Lamp3-Cy5_Pdgfra-Cy3_mid_05.tiff	['Lamp3']	Cy5	89	4	958.905
		05_IR5M1250_Lamp3-Cy5_Pdgfra-Cy3_mid_06.tiff	['Lamp3']	Cy5	75	0	not defined
		05_IR5M1250_Lamp3-Cy5_Pdgfra-Cy3_mid_07.tiff	['Lamp3']	Cy5	60	1	1251.9
		05_IR5M1250_Lamp3-Cy5_Pdgfra-Cy3_mid_08.tiff	['Lamp3']	Cy5	64	3	1024.73
		05_IR5M1250_Lamp3-Cy5_Pdgfra-Cy3_perif_09.tiff	['Lamp3']	Cy5	100	1	182.527
		05_IR5M1250_Lamp3-Cy5_Pdgfra-Cy3_perif_10.tiff	['Lamp3']	Cy5	91	2	170.952
		05_IR5M1250_Lamp3-Cy5_Pdgfra-Cy3_perif_11.tiff	['Lamp3']	Cy5	169	0	not defined
		05_IR5M1250_Lamp3-Cy5_Pdgfra-Cy3_perif_12.tiff	['Lamp3']	Cy5	178	0	not defined
	5 (1236 red)	01_IR5M1236_Lamp3-Cy5_Pdgfra-Cy3_01.tiff	['Lamp3']	Cy5	117	0	not defined
		01_IR5M1236_Lamp3-Cy5_Pdgfra-Cy3_02.tiff	['Lamp3']	Cy5	81	4	1575.74
		01_IR5M1236_Lamp3-Cy5_Pdgfra-Cy3_03.tiff	['Lamp3']	Cy5	77	0	not defined
		01_IR5M1236_Lamp3-Cy5_Pdgfra-Cy3_04.tiff	['Lamp3']	Cy5	112	0	not defined
		01_IR5M1236_Lamp3-Cy5_Pdgfra-Cy3_05.tiff	['Lamp3']	Cy5	117	1	224.893
		01_IR5M1236_Lamp3-Cy5_Pdgfra-Cy3_06.tiff	['Lamp3']	Cy5	69	3	545.448
		01_IR5M1236_Lamp3-Cy5_Pdgfra-Cy3_07.tiff	['Lamp3']	Cy5	81	0	not defined
		01_IR5M1236_Lamp3-Cy5_Pdgfra-Cy3_08.tiff	['Lamp3']	Cy5	134	0	not defined
		01_IR5M1236_Lamp3-Cy5_Pdgfra-Cy3_09.tiff	['Lamp3']	Cy5	280	0	not defined
		01_IR5M1236_Lamp3-Cy5_Pdgfra-Cy3_10.tiff	['Lamp3']	Cy5	219	0	not defined

## Sheet: Figure 2d
adj_p_val < 0,05 AND logFC > 1	DEG_AT2_IR1M10Gy_Ctrl	DEG_AT2_IR2M10Gy_Ctrl	DEG_AT2_IR3M10Gy_Ctrl	DEG_AT2_IR4M10Gy_Ctrl	DEG_AT2_IR5M10Gy_Ctrl	DEG_AT2_IR1M17Gy_Ctrl	DEG_AT2_IR2M17Gy_Ctrl	DEG_AT2_IR3M17Gy_Ctrl	DEG_AT2_IR4M17Gy_Ctrl	DEG_AT2_IR5M17Gy_Ctrl
	177	2001	2994	2015	1110	1475	2049	2570	3829	4923

## Sheet: Figure 3c
	Ctrl_1M_M17	Ctrl_1M_M27	Ctrl_3M_M13	Ctrl_4M_M14	Ctrl_5M_M15	IR_10Gy_1M_M19	IR_10Gy_2M_M20	IR_10Gy_3M_M21	IR_10Gy_4M_M23	IR_10Gy_5M_M26	IR_17Gy_1M_M17	IR_17Gy_1M_M19	IR_17Gy_2M_M18	IR_17Gy_2M_M20	IR_17Gy_3M_M13	IR_17Gy_3M_M21	IR_17Gy_4M_M14	IR_17Gy_4M_M23	IR_17Gy_5M_M15	IR_17Gy_5M_M26
Fibroblasts_Col13a1	19.797	58.8235	17.4825	17.094	42.5806	55.7214	66.8919	69.8529	38.8889	29.2453	42.9825	51.4925	58.75	56.0209	25.7426	63.0573	0	40.9091	15.2632	0
Myofibroblasts	49.7462	23.1373	37.0629	57.265	37.4194	31.3433	28.3784	25	37.5	50.9434	36.4035	32.4627	28.75	35.0785	52.4752	25.4777	72.7273	48.4848	77.3684	74.0741
Fibroblasts_Col14a1	30.4569	18.0392	45.4545	25.641	20	12.9353	4.72973	5.14706	23.6111	19.8113	20.614	16.0448	12.5	8.90052	21.7822	11.465	27.2727	10.6061	7.36842	25.9259
	Ctrl	IR1M_10Gy	IR2M_10Gy	IR3M_10Gy	IR4M_10Gy	IR5M_10Gy	IR1M_17Gy	IR2M_17Gy	IR3M_17Gy	IR4M_17Gy	IR5M_17Gy
Fibroblasts_Col13a1	31.1555	55.7214	66.8919	69.8529	38.8889	29.2453	47.2375	57.3855	44.3999	20.4545	7.63158
Myofibroblasts	40.9261	31.3433	28.3784	25	37.5	50.9434	34.4331	31.9143	38.9765	60.6061	75.7212
Fibroblasts_Col14a1	27.9183	12.9353	4.72973	5.14706	23.6111	19.8113	18.3294	10.7003	16.6236	18.9394	16.6472
	100	100	100	100	100	100	100	100	100	100	100

## Sheet: Figure 3e
Condition	n	image_name	gene	dye	nb_nuclei	nb_positive		Condition	n	image_name	gene	dye	nb_nuclei	nb_positive		Condition	n	image_name	Probe 1	Probe 2	nb_nuclei	probe1 only	probe2 only	nb_positive_both
NI	1 (2323 green)	01_NI_Lamp3-Cy5_Pdgfra-Cy3_01.tiff	['Pdgfra']	Cy3	82	5		NI	1 (2323 green)	03_NI_Hhip-Cy3_Pdgfra-Cy5_001.tiff	['Hhip']	Cy3	121	16		NI	1 (2323 green)	03_NI_Hhip-Cy3_Pdgfra-Cy5_001.tiff	Pdgfra	Hhip	121	11	16	3		Mann-Whitney test
		01_NI_Lamp3-Cy5_Pdgfra-Cy3_02.tiff	['Pdgfra']	Cy3	114	4				03_NI_Hhip-Cy3_Pdgfra-Cy5_002.tiff	['Hhip']	Cy3	102	3				03_NI_Hhip-Cy3_Pdgfra-Cy5_002.tiff	Pdgfra	Hhip	102	7	3	0				Proportion of Pdgra+ cells	Proportion of Hhip+ cells	Proportion of Pdgfra+Hhip+ cells
		01_NI_Lamp3-Cy5_Pdgfra-Cy3_03.tiff	['Pdgfra']	Cy3	101	2				03_NI_Hhip-Cy3_Pdgfra-Cy5_003.tiff	['Hhip']	Cy3	67	4				03_NI_Hhip-Cy3_Pdgfra-Cy5_003.tiff	Pdgfra	Hhip	67	3	4	0		p-value	NI vs IR5M17Gy	0	0.000145	0
		01_NI_Lamp3-Cy5_Pdgfra-Cy3_04.tiff	['Pdgfra']	Cy3	111	12				03_NI_Hhip-Cy3_Pdgfra-Cy5_004.tiff	['Hhip']	Cy3	99	8				03_NI_Hhip-Cy3_Pdgfra-Cy5_004.tiff	Pdgfra	Hhip	99	4	8	2			NI vs IR5M10Gy	0.000575	0.369378	0.002487
		01_NI_Lamp3-Cy5_Pdgfra-Cy3_05.tiff	['Pdgfra']	Cy3	90	4				03_NI_Hhip-Cy3_Pdgfra-Cy5_005.tiff	['Hhip']	Cy3	89	8				03_NI_Hhip-Cy3_Pdgfra-Cy5_005.tiff	Pdgfra	Hhip	89	8	8	1			IR17Gy vs IR10Gy	0.011237	0.07292	0.112268
		01_NI_Lamp3-Cy5_Pdgfra-Cy3_06.tiff	['Pdgfra']	Cy3	107	9				03_NI_Hhip-Cy3_Pdgfra-Cy5_006.tiff	['Hhip']	Cy3	65	3				03_NI_Hhip-Cy3_Pdgfra-Cy5_006.tiff	Pdgfra	Hhip	65	7	3	2
		01_NI_Lamp3-Cy5_Pdgfra-Cy3_07.tiff	['Pdgfra']	Cy3	105	6				03_NI_Hhip-Cy3_Pdgfra-Cy5_007.tiff	['Hhip']	Cy3	93	4				03_NI_Hhip-Cy3_Pdgfra-Cy5_007.tiff	Pdgfra	Hhip	93	4	4	1
		01_NI_Lamp3-Cy5_Pdgfra-Cy3_08.tiff	['Pdgfra']	Cy3	91	37				03_NI_Hhip-Cy3_Pdgfra-Cy5_008.tiff	['Hhip']	Cy3	88	3				03_NI_Hhip-Cy3_Pdgfra-Cy5_008.tiff	Pdgfra	Hhip	88	3	3	0
		01_NI_Lamp3-Cy5_Pdgfra-Cy3_09.tiff	['Pdgfra']	Cy3	122	21				03_NI_Hhip-Cy3_Pdgfra-Cy5_009.tiff	['Hhip']	Cy3	116	3				03_NI_Hhip-Cy3_Pdgfra-Cy5_009.tiff	Pdgfra	Hhip	116	7	3	0
		01_NI_Lamp3-Cy3_Pdgfra-Cy5_001.tiff	['Pdgfra']	Cy5	137	7				03_NI_Hhip-Cy3_Pdgfra-Cy5_010.tiff	['Hhip']	Cy3	87	4				03_NI_Hhip-Cy3_Pdgfra-Cy5_010.tiff	Pdgfra	Hhip	87	10	4	0
		01_NI_Lamp3-Cy3_Pdgfra-Cy5_002.tiff	['Pdgfra']	Cy5	105	11			2 (1225 blue)	03_NI1225_Pdgfra-Cy5_Hhip-Cy3_01.tiff	['Hhip']	Cy3	87	5			2 (1225 blue)	03_NI1225_Pdgfra-Cy5_Hhip-Cy3_01.tiff	Pdgfra	Hhip	87	2	5	0
		01_NI_Lamp3-Cy3_Pdgfra-Cy5_003.tiff	['Pdgfra']	Cy5	99	19				03_NI1225_Pdgfra-Cy5_Hhip-Cy3_02.tiff	['Hhip']	Cy3	78	0				03_NI1225_Pdgfra-Cy5_Hhip-Cy3_02.tiff	Pdgfra	Hhip	78	5	0	0
		01_NI_Lamp3-Cy3_Pdgfra-Cy5_004.tiff	['Pdgfra']	Cy5	126	14				03_NI1225_Pdgfra-Cy5_Hhip-Cy3_03.tiff	['Hhip']	Cy3	74	0				03_NI1225_Pdgfra-Cy5_Hhip-Cy3_03.tiff	Pdgfra	Hhip	74	12	0	0
		01_NI_Lamp3-Cy3_Pdgfra-Cy5_005.tiff	['Pdgfra']	Cy5	88	5				03_NI1225_Pdgfra-Cy5_Hhip-Cy3_04.tiff	['Hhip']	Cy3	57	0				03_NI1225_Pdgfra-Cy5_Hhip-Cy3_04.tiff	Pdgfra	Hhip	57	3	0	0
		01_NI_Lamp3-Cy3_Pdgfra-Cy5_006.tiff	['Pdgfra']	Cy5	113	6				03_NI1225_Pdgfra-Cy5_Hhip-Cy3_05.tiff	['Hhip']	Cy3	86	2				03_NI1225_Pdgfra-Cy5_Hhip-Cy3_05.tiff	Pdgfra	Hhip	86	1	2	0
		01_NI_Lamp3-Cy3_Pdgfra-Cy5_007.tiff	['Pdgfra']	Cy5	148	9				03_NI1225_Pdgfra-Cy5_Hhip-Cy3_06.tiff	['Hhip']	Cy3	105	1				03_NI1225_Pdgfra-Cy5_Hhip-Cy3_06.tiff	Pdgfra	Hhip	105	7	1	0
		01_NI_Lamp3-Cy3_Pdgfra-Cy5_008.tiff	['Pdgfra']	Cy5	159	6				03_NI1225_Pdgfra-Cy5_Hhip-Cy3_07.tiff	['Hhip']	Cy3	66	1				03_NI1225_Pdgfra-Cy5_Hhip-Cy3_07.tiff	Pdgfra	Hhip	66	9	1	0
		03_NI_Hhip-Cy3_Pdgfra-Cy5_001.tiff	['Pdgfra']	Cy5	121	11				03_NI1225_Pdgfra-Cy5_Hhip-Cy3_08.tiff	['Hhip']	Cy3	88	5				03_NI1225_Pdgfra-Cy5_Hhip-Cy3_08.tiff	Pdgfra	Hhip	88	4	5	0
		03_NI_Hhip-Cy3_Pdgfra-Cy5_002.tiff	['Pdgfra']	Cy5	102	7				03_NI1225_Pdgfra-Cy5_Hhip-Cy3_09.tiff	['Hhip']	Cy3	120	1				03_NI1225_Pdgfra-Cy5_Hhip-Cy3_09.tiff	Pdgfra	Hhip	120	2	1	0
		03_NI_Hhip-Cy3_Pdgfra-Cy5_003.tiff	['Pdgfra']	Cy5	67	3				03_NI1225_Pdgfra-Cy5_Hhip-Cy3_10.tiff	['Hhip']	Cy3	86	1				03_NI1225_Pdgfra-Cy5_Hhip-Cy3_10.tiff	Pdgfra	Hhip	86	0	1	0
		03_NI_Hhip-Cy3_Pdgfra-Cy5_004.tiff	['Pdgfra']	Cy5	99	4				03_NI1225_Pdgfra-Cy5_Hhip-Cy3_11.tiff	['Hhip']	Cy3	105	1				03_NI1225_Pdgfra-Cy5_Hhip-Cy3_11.tiff	Pdgfra	Hhip	105	0	1	0
		03_NI_Hhip-Cy3_Pdgfra-Cy5_005.tiff	['Pdgfra']	Cy5	89	8				03_NI1225_Pdgfra-Cy5_Hhip-Cy3_12.tiff	['Hhip']	Cy3	78	3				03_NI1225_Pdgfra-Cy5_Hhip-Cy3_12.tiff	Pdgfra	Hhip	78	8	3	1
		03_NI_Hhip-Cy3_Pdgfra-Cy5_006.tiff	['Pdgfra']	Cy5	65	7			3 (1230 yellow)	04_NI1230_Pdgfra-Cy5_Hhip-Cy3_01.tiff	['Hhip']	Cy3	80	2			3 (1230 yellow)	04_NI1230_Pdgfra-Cy5_Hhip-Cy3_01.tiff	Pdgfra	Hhip	80	9	2	1
		03_NI_Hhip-Cy3_Pdgfra-Cy5_007.tiff	['Pdgfra']	Cy5	93	4				04_NI1230_Pdgfra-Cy5_Hhip-Cy3_02.tiff	['Hhip']	Cy3	66	5				04_NI1230_Pdgfra-Cy5_Hhip-Cy3_02.tiff	Pdgfra	Hhip	66	1	5	0
		03_NI_Hhip-Cy3_Pdgfra-Cy5_008.tiff	['Pdgfra']	Cy5	88	3				04_NI1230_Pdgfra-Cy5_Hhip-Cy3_03.tiff	['Hhip']	Cy3	85	1				04_NI1230_Pdgfra-Cy5_Hhip-Cy3_03.tiff	Pdgfra	Hhip	85	5	1	0
		03_NI_Hhip-Cy3_Pdgfra-Cy5_009.tiff	['Pdgfra']	Cy5	116	7				04_NI1230_Pdgfra-Cy5_Hhip-Cy3_04.tiff	['Hhip']	Cy3	87	3				04_NI1230_Pdgfra-Cy5_Hhip-Cy3_04.tiff	Pdgfra	Hhip	87	1	3	0
		03_NI_Hhip-Cy3_Pdgfra-Cy5_010.tiff	['Pdgfra']	Cy5	87	10				04_NI1230_Pdgfra-Cy5_Hhip-Cy3_05.tiff	['Hhip']	Cy3	69	1				04_NI1230_Pdgfra-Cy5_Hhip-Cy3_05.tiff	Pdgfra	Hhip	69	4	1	0
		05_CtrlNI_Pdgfra-Cy3_Mki67-Cy5_001.tiff	['Pdgfra']	Cy3	143	2				04_NI1230_Pdgfra-Cy5_Hhip-Cy3_06.tiff	['Hhip']	Cy3	85	6				04_NI1230_Pdgfra-Cy5_Hhip-Cy3_06.tiff	Pdgfra	Hhip	85	3	6	0
		05_CtrlNI_Pdgfra-Cy3_Mki67-Cy5_002.tiff	['Pdgfra']	Cy3	172	6				04_NI1230_Pdgfra-Cy5_Hhip-Cy3_07.tiff	['Hhip']	Cy3	82	1				04_NI1230_Pdgfra-Cy5_Hhip-Cy3_07.tiff	Pdgfra	Hhip	82	0	1	0
		05_CtrlNI_Pdgfra-Cy3_Mki67-Cy5_003.tiff	['Pdgfra']	Cy3	200	12				04_NI1230_Pdgfra-Cy5_Hhip-Cy3_08.tiff	['Hhip']	Cy3	71	0				04_NI1230_Pdgfra-Cy5_Hhip-Cy3_08.tiff	Pdgfra	Hhip	71	0	0	0
		05_CtrlNI_Pdgfra-Cy3_Mki67-Cy5_004.tiff	['Pdgfra']	Cy3	99	8				04_NI1230_Pdgfra-Cy5_Hhip-Cy3_09.tiff	['Hhip']	Cy3	110	1				04_NI1230_Pdgfra-Cy5_Hhip-Cy3_09.tiff	Pdgfra	Hhip	110	2	1	0
		05_CtrlNI_Pdgfra-Cy3_Mki67-Cy5_005.tiff	['Pdgfra']	Cy3	98	4				04_NI1230_Pdgfra-Cy5_Hhip-Cy3_10.tiff	['Hhip']	Cy3	58	0				04_NI1230_Pdgfra-Cy5_Hhip-Cy3_10.tiff	Pdgfra	Hhip	58	6	0	0
		05_CtrlNI_Pdgfra-Cy3_Mki67-Cy5_006.tiff	['Pdgfra']	Cy3	94	6				04_NI1230_Pdgfra-Cy5_Hhip-Cy3_11.tiff	['Hhip']	Cy3	92	0				04_NI1230_Pdgfra-Cy5_Hhip-Cy3_11.tiff	Pdgfra	Hhip	92	6	0	0
		07_CtrlNI_Pdgfra-Cy3_Serpine1-Cy5_001.tiff	['Pdgfra']	Cy3	86	0				04_NI1230_Pdgfra-Cy5_Hhip-Cy3_12.tiff	['Hhip']	Cy3	82	5				04_NI1230_Pdgfra-Cy5_Hhip-Cy3_12.tiff	Pdgfra	Hhip	82	11	5	2
		07_CtrlNI_Pdgfra-Cy3_Serpine1-Cy5_002.tiff	['Pdgfra']	Cy3	98	1		IR5M_10Gy	1 (1251 blue)	IR5M10Gy_1251_PdgfraCy5_HhipCy3_01.tiff	['Hhip']	Cy3	110	0		IR5M_10Gy	1 (1251 blue)	IR5M10Gy_1251_PdgfraCy5_HhipCy3_01.tiff	Pdgfra	Hhip	110	5	0	0
		07_CtrlNI_Pdgfra-Cy3_Serpine1-Cy5_003.tiff	['Pdgfra']	Cy3	113	1				IR5M10Gy_1251_PdgfraCy5_HhipCy3_02.tiff	['Hhip']	Cy3	117	3				IR5M10Gy_1251_PdgfraCy5_HhipCy3_02.tiff	Pdgfra	Hhip	117	17	3	2
		07_CtrlNI_Pdgfra-Cy3_Serpine1-Cy5_004.tiff	['Pdgfra']	Cy3	90	5				IR5M10Gy_1251_PdgfraCy5_HhipCy3_03.tiff	['Hhip']	Cy3	90	11				IR5M10Gy_1251_PdgfraCy5_HhipCy3_03.tiff	Pdgfra	Hhip	90	19	11	8
		07_CtrlNI_Pdgfra-Cy3_Serpine1-Cy5_005.tiff	['Pdgfra']	Cy3	96	2				IR5M10Gy_1251_PdgfraCy5_HhipCy3_04.tiff	['Hhip']	Cy3	116	13				IR5M10Gy_1251_PdgfraCy5_HhipCy3_04.tiff	Pdgfra	Hhip	116	23	13	10
		07_CtrlNI_Pdgfra-Cy3_Serpine1-Cy5_006.tiff	['Pdgfra']	Cy3	105	2				IR5M10Gy_1251_PdgfraCy5_HhipCy3_05.tiff	['Hhip']	Cy3	89	1				IR5M10Gy_1251_PdgfraCy5_HhipCy3_05.tiff	Pdgfra	Hhip	89	0	1	0
	2 (1225 blue)	01_NI1225_Lamp3-Cy5_Pdgfra-Cy3_01.tiff	['Pdgfra']	Cy3	85	9				IR5M10Gy_1251_PdgfraCy5_HhipCy3_06.tiff	['Hhip']	Cy3	79	8				IR5M10Gy_1251_PdgfraCy5_HhipCy3_06.tiff	Pdgfra	Hhip	79	17	8	3
		01_NI1225_Lamp3-Cy5_Pdgfra-Cy3_02.tiff	['Pdgfra']	Cy3	81	13			2 (1259 pink)	IR5M10Gy_1259_PdgfraCy5_HhipCy3_01.tiff	['Hhip']	Cy3	126	0			2 (1259 pink)	IR5M10Gy_1259_PdgfraCy5_HhipCy3_01.tiff	Pdgfra	Hhip	126	19	0	0
		01_NI1225_Lamp3-Cy5_Pdgfra-Cy3_03.tiff	['Pdgfra']	Cy3	68	4				IR5M10Gy_1259_PdgfraCy5_HhipCy3_02.tiff	['Hhip']	Cy3	83	11				IR5M10Gy_1259_PdgfraCy5_HhipCy3_02.tiff	Pdgfra	Hhip	83	10	11	3
		01_NI1225_Lamp3-Cy5_Pdgfra-Cy3_04.tiff	['Pdgfra']	Cy3	80	8				IR5M10Gy_1259_PdgfraCy5_HhipCy3_03.tiff	['Hhip']	Cy3	96	4				IR5M10Gy_1259_PdgfraCy5_HhipCy3_03.tiff	Pdgfra	Hhip	96	14	4	3
		01_NI1225_Lamp3-Cy5_Pdgfra-Cy3_05.tiff	['Pdgfra']	Cy3	108	3				IR5M10Gy_1259_PdgfraCy5_HhipCy3_04.tiff	['Hhip']	Cy3	46	9				IR5M10Gy_1259_PdgfraCy5_HhipCy3_04.tiff	Pdgfra	Hhip	46	9	9	3
		01_NI1225_Lamp3-Cy5_Pdgfra-Cy3_06.tiff	['Pdgfra']	Cy3	86	12				IR5M10Gy_1259_PdgfraCy5_HhipCy3_05.tiff	['Hhip']	Cy3	78	2				IR5M10Gy_1259_PdgfraCy5_HhipCy3_05.tiff	Pdgfra	Hhip	78	3	2	0
		01_NI1225_Lamp3-Cy5_Pdgfra-Cy3_07.tiff	['Pdgfra']	Cy3	93	15				IR5M10Gy_1259_PdgfraCy5_HhipCy3_06.tiff	['Hhip']	Cy3	82	1				IR5M10Gy_1259_PdgfraCy5_HhipCy3_06.tiff	Pdgfra	Hhip	82	9	1	0
		01_NI1225_Lamp3-Cy5_Pdgfra-Cy3_08.tiff	['Pdgfra']	Cy3	85	14			3 (1260 black)	IR5M10Gy_1260_PdgfraCy5_HhipCy3_01.tiff	['Hhip']	Cy3	73	1			3 (1260 black)	IR5M10Gy_1260_PdgfraCy5_HhipCy3_01.tiff	Pdgfra	Hhip	73	10	1	0
		03_NI1225_Pdgfra-Cy5_Hhip-Cy3_01.tiff	['Pdgfra']	Cy5	87	2				IR5M10Gy_1260_PdgfraCy5_HhipCy3_02.tiff	['Hhip']	Cy3	82	5				IR5M10Gy_1260_PdgfraCy5_HhipCy3_02.tiff	Pdgfra	Hhip	82	10	5	4
		03_NI1225_Pdgfra-Cy5_Hhip-Cy3_02.tiff	['Pdgfra']	Cy5	78	5				IR5M10Gy_1260_PdgfraCy5_HhipCy3_03.tiff	['Hhip']	Cy3	93	0				IR5M10Gy_1260_PdgfraCy5_HhipCy3_03.tiff	Pdgfra	Hhip	93	6	0	0
		03_NI1225_Pdgfra-Cy5_Hhip-Cy3_03.tiff	['Pdgfra']	Cy5	74	12				IR5M10Gy_1260_PdgfraCy5_HhipCy3_04.tiff	['Hhip']	Cy3	74	0				IR5M10Gy_1260_PdgfraCy5_HhipCy3_04.tiff	Pdgfra	Hhip	74	12	0	0
		03_NI1225_Pdgfra-Cy5_Hhip-Cy3_04.tiff	['Pdgfra']	Cy5	57	3				IR5M10Gy_1260_PdgfraCy5_HhipCy3_05.tiff	['Hhip']	Cy3	101	7				IR5M10Gy_1260_PdgfraCy5_HhipCy3_05.tiff	Pdgfra	Hhip	101	26	7	6
		03_NI1225_Pdgfra-Cy5_Hhip-Cy3_05.tiff	['Pdgfra']	Cy5	86	1				IR5M10Gy_1260_PdgfraCy5_HhipCy3_06.tiff	['Hhip']	Cy3	64	3				IR5M10Gy_1260_PdgfraCy5_HhipCy3_06.tiff	Pdgfra	Hhip	64	6	3	2
		03_NI1225_Pdgfra-Cy5_Hhip-Cy3_06.tiff	['Pdgfra']	Cy5	105	7		IR5M_17Gy	1 (2201 pink)	04_IR5M_Hhip-Cy3_Pdgfra-Cy5_001.tiff	['Hhip']	Cy3	76	4		IR5M_17Gy	1 (2201 pink)	04_IR5M_Hhip-Cy3_Pdgfra-Cy5_001.tiff	Pdgfra	Hhip	76	19	4	4
		03_NI1225_Pdgfra-Cy5_Hhip-Cy3_07.tiff	['Pdgfra']	Cy5	66	9				04_IR5M_Hhip-Cy3_Pdgfra-Cy5_002.tiff	['Hhip']	Cy3	82	10				04_IR5M_Hhip-Cy3_Pdgfra-Cy5_002.tiff	Pdgfra	Hhip	82	32	10	10
		03_NI1225_Pdgfra-Cy5_Hhip-Cy3_08.tiff	['Pdgfra']	Cy5	88	4				04_IR5M_Hhip-Cy3_Pdgfra-Cy5_003.tiff	['Hhip']	Cy3	41	5				04_IR5M_Hhip-Cy3_Pdgfra-Cy5_003.tiff	Pdgfra	Hhip	41	6	5	1
		03_NI1225_Pdgfra-Cy5_Hhip-Cy3_09.tiff	['Pdgfra']	Cy5	120	2				04_IR5M_Hhip-Cy3_Pdgfra-Cy5_004.tiff	['Hhip']	Cy3	65	5				04_IR5M_Hhip-Cy3_Pdgfra-Cy5_004.tiff	Pdgfra	Hhip	65	16	5	4
		03_NI1225_Pdgfra-Cy5_Hhip-Cy3_10.tiff	['Pdgfra']	Cy5	86	0				04_IR5M_Hhip-Cy3_Pdgfra-Cy5_005.tiff	['Hhip']	Cy3	75	11				04_IR5M_Hhip-Cy3_Pdgfra-Cy5_005.tiff	Pdgfra	Hhip	75	22	11	7
		03_NI1225_Pdgfra-Cy5_Hhip-Cy3_11.tiff	['Pdgfra']	Cy5	105	0				04_IR5M_Hhip-Cy3_Pdgfra-Cy5_006.tiff	['Hhip']	Cy3	35	6				04_IR5M_Hhip-Cy3_Pdgfra-Cy5_006.tiff	Pdgfra	Hhip	35	7	6	5
		03_NI1225_Pdgfra-Cy5_Hhip-Cy3_12.tiff	['Pdgfra']	Cy5	78	8				04_IR5M_Hhip-Cy3_Pdgfra-Cy5_007.tiff	['Hhip']	Cy3	76	3				04_IR5M_Hhip-Cy3_Pdgfra-Cy5_007.tiff	Pdgfra	Hhip	76	11	3	2
	3 (1230 yellow)	04_NI1230_Pdgfra-Cy5_Hhip-Cy3_01.tiff	['Pdgfra']	Cy5	80	9				04_IR5M_Hhip-Cy3_Pdgfra-Cy5_008.tiff	['Hhip']	Cy3	86	4				04_IR5M_Hhip-Cy3_Pdgfra-Cy5_008.tiff	Pdgfra	Hhip	86	14	4	3
		04_NI1230_Pdgfra-Cy5_Hhip-Cy3_02.tiff	['Pdgfra']	Cy5	66	1				04_IR5M_Hhip-Cy3_Pdgfra-Cy5_009.tiff	['Hhip']	Cy3	125	1				04_IR5M_Hhip-Cy3_Pdgfra-Cy5_009.tiff	Pdgfra	Hhip	125	11	1	0
		04_NI1230_Pdgfra-Cy5_Hhip-Cy3_03.tiff	['Pdgfra']	Cy5	85	5				04_IR5M_Hhip-Cy3_Pdgfra-Cy5_010.tiff	['Hhip']	Cy3	107	0				04_IR5M_Hhip-Cy3_Pdgfra-Cy5_010.tiff	Pdgfra	Hhip	107	9	0	0
		04_NI1230_Pdgfra-Cy5_Hhip-Cy3_04.tiff	['Pdgfra']	Cy5	87	1				04_IR5M_Hhip-Cy3_Pdgfra-Cy5_011.tiff	['Hhip']	Cy3	86	0				04_IR5M_Hhip-Cy3_Pdgfra-Cy5_011.tiff	Pdgfra	Hhip	86	1	0	0
		04_NI1230_Pdgfra-Cy5_Hhip-Cy3_05.tiff	['Pdgfra']	Cy5	69	4				04_IR5M_Hhip-Cy3_Pdgfra-Cy5_012.tiff	['Hhip']	Cy3	140	3				04_IR5M_Hhip-Cy3_Pdgfra-Cy5_012.tiff	Pdgfra	Hhip	140	19	3	1
		04_NI1230_Pdgfra-Cy5_Hhip-Cy3_06.tiff	['Pdgfra']	Cy5	85	3				04_IR5M_Hhip-Cy3_Pdgfra-Cy5_013.tiff	['Hhip']	Cy3	146	1				04_IR5M_Hhip-Cy3_Pdgfra-Cy5_013.tiff	Pdgfra	Hhip	146	22	1	1
		04_NI1230_Pdgfra-Cy5_Hhip-Cy3_07.tiff	['Pdgfra']	Cy5	82	0				04_IR5M_Hhip-Cy3_Pdgfra-Cy5_014.tiff	['Hhip']	Cy3	186	10				04_IR5M_Hhip-Cy3_Pdgfra-Cy5_014.tiff	Pdgfra	Hhip	186	26	10	6
		04_NI1230_Pdgfra-Cy5_Hhip-Cy3_08.tiff	['Pdgfra']	Cy5	71	0				04_IR5M_Hhip-Cy3_Pdgfra-Cy5_015.tiff	['Hhip']	Cy3	191	7				04_IR5M_Hhip-Cy3_Pdgfra-Cy5_015.tiff	Pdgfra	Hhip	191	15	7	2
		04_NI1230_Pdgfra-Cy5_Hhip-Cy3_09.tiff	['Pdgfra']	Cy5	110	2			2 (2330 grey)	08_IR5M2330_Pdgfra-Cy5_Hhip-Cy3_01.tiff	['Hhip']	Cy3	90	9			2 (2330 grey)	08_IR5M2330_Pdgfra-Cy5_Hhip-Cy3_01.tiff	Pdgfra	Hhip	90	5	9	4
		04_NI1230_Pdgfra-Cy5_Hhip-Cy3_10.tiff	['Pdgfra']	Cy5	58	6				08_IR5M2330_Pdgfra-Cy5_Hhip-Cy3_02.tiff	['Hhip']	Cy3	102	5				08_IR5M2330_Pdgfra-Cy5_Hhip-Cy3_02.tiff	Pdgfra	Hhip	102	13	5	5
		04_NI1230_Pdgfra-Cy5_Hhip-Cy3_11.tiff	['Pdgfra']	Cy5	92	6				08_IR5M2330_Pdgfra-Cy5_Hhip-Cy3_03.tiff	['Hhip']	Cy3	112	20				08_IR5M2330_Pdgfra-Cy5_Hhip-Cy3_03.tiff	Pdgfra	Hhip	112	16	20	9
		04_NI1230_Pdgfra-Cy5_Hhip-Cy3_12.tiff	['Pdgfra']	Cy5	82	11				08_IR5M2330_Pdgfra-Cy5_Hhip-Cy3_04.tiff	['Hhip']	Cy3	81	21				08_IR5M2330_Pdgfra-Cy5_Hhip-Cy3_04.tiff	Pdgfra	Hhip	81	7	21	5
		02_NI1230_Lamp3-Cy5_Pdgfra-Cy3_01.tiff	['Pdgfra']	Cy3	78	11				08_IR5M2330_Pdgfra-Cy5_Hhip-Cy3_05.tiff	['Hhip']	Cy3	110	18				08_IR5M2330_Pdgfra-Cy5_Hhip-Cy3_05.tiff	Pdgfra	Hhip	110	17	18	7
		02_NI1230_Lamp3-Cy5_Pdgfra-Cy3_02.tiff	['Pdgfra']	Cy3	85	4				08_IR5M2330_Pdgfra-Cy5_Hhip-Cy3_06.tiff	['Hhip']	Cy3	93	8				08_IR5M2330_Pdgfra-Cy5_Hhip-Cy3_06.tiff	Pdgfra	Hhip	93	10	8	3
		02_NI1230_Lamp3-Cy5_Pdgfra-Cy3_03.tiff	['Pdgfra']	Cy3	94	10				08_IR5M2330_Pdgfra-Cy5_Hhip-Cy3_07.tiff	['Hhip']	Cy3	70	13				08_IR5M2330_Pdgfra-Cy5_Hhip-Cy3_07.tiff	Pdgfra	Hhip	70	5	13	3
		02_NI1230_Lamp3-Cy5_Pdgfra-Cy3_04.tiff	['Pdgfra']	Cy3	94	5				08_IR5M2330_Pdgfra-Cy5_Hhip-Cy3_08.tiff	['Hhip']	Cy3	98	8				08_IR5M2330_Pdgfra-Cy5_Hhip-Cy3_08.tiff	Pdgfra	Hhip	98	11	8	6
		02_NI1230_Lamp3-Cy5_Pdgfra-Cy3_05.tiff	['Pdgfra']	Cy3	76	17				02_IR5M2330_Pdgfra-Cy5_Hhip-Cy3_01.tiff	['Hhip']	Cy3	92	3				02_IR5M2330_Pdgfra-Cy5_Hhip-Cy3_01.tiff	Pdgfra	Hhip	92	4	3	2
		02_NI1230_Lamp3-Cy5_Pdgfra-Cy3_06.tiff	['Pdgfra']	Cy3	85	12				02_IR5M2330_Pdgfra-Cy5_Hhip-Cy3_02.tiff	['Hhip']	Cy3	119	10				02_IR5M2330_Pdgfra-Cy5_Hhip-Cy3_02.tiff	Pdgfra	Hhip	119	9	10	5
		02_NI1230_Lamp3-Cy5_Pdgfra-Cy3_07.tiff	['Pdgfra']	Cy3	88	15				02_IR5M2330_Pdgfra-Cy5_Hhip-Cy3_03.tiff	['Hhip']	Cy3	85	18				02_IR5M2330_Pdgfra-Cy5_Hhip-Cy3_03.tiff	Pdgfra	Hhip	85	5	18	2
		02_NI1230_Lamp3-Cy5_Pdgfra-Cy3_08.tiff	['Pdgfra']	Cy3	118	7				02_IR5M2330_Pdgfra-Cy5_Hhip-Cy3_04.tiff	['Hhip']	Cy3	62	10				02_IR5M2330_Pdgfra-Cy5_Hhip-Cy3_04.tiff	Pdgfra	Hhip	62	17	10	7
IR5M_10Gy	1 (1251 blue)	IR5M10Gy_1251_PdgfraCy5_HhipCy3_01.tiff	['Pdgfra']	Cy5	110	5				02_IR5M2330_Pdgfra-Cy5_Hhip-Cy3_05.tiff	['Hhip']	Cy3	114	1				02_IR5M2330_Pdgfra-Cy5_Hhip-Cy3_05.tiff	Pdgfra	Hhip	114	15	1	1
		IR5M10Gy_1251_PdgfraCy5_HhipCy3_02.tiff	['Pdgfra']	Cy5	117	17				02_IR5M2330_Pdgfra-Cy5_Hhip-Cy3_06.tiff	['Hhip']	Cy3	106	9				02_IR5M2330_Pdgfra-Cy5_Hhip-Cy3_06.tiff	Pdgfra	Hhip	106	20	9	5
		IR5M10Gy_1251_PdgfraCy5_HhipCy3_03.tiff	['Pdgfra']	Cy5	90	19				02_IR5M2330_Pdgfra-Cy5_Hhip-Cy3_07.tiff	['Hhip']	Cy3	54	1				02_IR5M2330_Pdgfra-Cy5_Hhip-Cy3_07.tiff	Pdgfra	Hhip	54	0	1	0
		IR5M10Gy_1251_PdgfraCy5_HhipCy3_04.tiff	['Pdgfra']	Cy5	116	23				02_IR5M2330_Pdgfra-Cy5_Hhip-Cy3_08.tiff	['Hhip']	Cy3	64	16				02_IR5M2330_Pdgfra-Cy5_Hhip-Cy3_08.tiff	Pdgfra	Hhip	64	16	16	10
		IR5M10Gy_1251_PdgfraCy5_HhipCy3_05.tiff	['Pdgfra']	Cy5	89	0			3 (1236 red)	01_IR5M1236_Pdgfra-Cy5_Hhip-Cy3_mid_01.tiff	['Hhip']	Cy3	63	6			3 (1236 red)	01_IR5M1236_Pdgfra-Cy5_Hhip-Cy3_mid_01.tiff	Pdgfra	Hhip	63	19	6	4
		IR5M10Gy_1251_PdgfraCy5_HhipCy3_06.tiff	['Pdgfra']	Cy5	79	17				01_IR5M1236_Pdgfra-Cy5_Hhip-Cy3_mid_02.tiff	['Hhip']	Cy3	120	0				01_IR5M1236_Pdgfra-Cy5_Hhip-Cy3_mid_02.tiff	Pdgfra	Hhip	120	26	0	0
	2 (1259 pink)	IR5M10Gy_1259_PdgfraCy5_HhipCy3_01.tiff	['Pdgfra']	Cy5	126	19				01_IR5M1236_Pdgfra-Cy5_Hhip-Cy3_mid_03.tiff	['Hhip']	Cy3	78	1				01_IR5M1236_Pdgfra-Cy5_Hhip-Cy3_mid_03.tiff	Pdgfra	Hhip	78	20	1	1
		IR5M10Gy_1259_PdgfraCy5_HhipCy3_02.tiff	['Pdgfra']	Cy5	83	10				01_IR5M1236_Pdgfra-Cy5_Hhip-Cy3_mid_04.tiff	['Hhip']	Cy3	149	18				01_IR5M1236_Pdgfra-Cy5_Hhip-Cy3_mid_04.tiff	Pdgfra	Hhip	149	38	18	11
		IR5M10Gy_1259_PdgfraCy5_HhipCy3_03.tiff	['Pdgfra']	Cy5	96	14				01_IR5M1236_Pdgfra-Cy5_Hhip-Cy3_mid_05.tiff	['Hhip']	Cy3	68	2				01_IR5M1236_Pdgfra-Cy5_Hhip-Cy3_mid_05.tiff	Pdgfra	Hhip	68	9	2	0
		IR5M10Gy_1259_PdgfraCy5_HhipCy3_04.tiff	['Pdgfra']	Cy5	46	9				01_IR5M1236_Pdgfra-Cy5_Hhip-Cy3_mid_06.tiff	['Hhip']	Cy3	120	7				01_IR5M1236_Pdgfra-Cy5_Hhip-Cy3_mid_06.tiff	Pdgfra	Hhip	120	24	7	2
		IR5M10Gy_1259_PdgfraCy5_HhipCy3_05.tiff	['Pdgfra']	Cy5	78	3				01_IR5M1236_Pdgfra-Cy5_Hhip-Cy3_mid_07.tiff	['Hhip']	Cy3	63	2				01_IR5M1236_Pdgfra-Cy5_Hhip-Cy3_mid_07.tiff	Pdgfra	Hhip	63	7	2	1
		IR5M10Gy_1259_PdgfraCy5_HhipCy3_06.tiff	['Pdgfra']	Cy5	82	9				01_IR5M1236_Pdgfra-Cy5_Hhip-Cy3_mid_08.tiff	['Hhip']	Cy3	108	6				01_IR5M1236_Pdgfra-Cy5_Hhip-Cy3_mid_08.tiff	Pdgfra	Hhip	108	35	6	5
	3 (1260 black)	IR5M10Gy_1260_PdgfraCy5_HhipCy3_01.tiff	['Pdgfra']	Cy5	73	10				01_IR5M1236_Pdgfra-Cy5_Hhip-Cy3_perif_09.tiff	['Hhip']	Cy3	163	10				01_IR5M1236_Pdgfra-Cy5_Hhip-Cy3_perif_09.tiff	Pdgfra	Hhip	163	17	10	3
		IR5M10Gy_1260_PdgfraCy5_HhipCy3_02.tiff	['Pdgfra']	Cy5	82	10				01_IR5M1236_Pdgfra-Cy5_Hhip-Cy3_perif_10.tiff	['Hhip']	Cy3	174	9				01_IR5M1236_Pdgfra-Cy5_Hhip-Cy3_perif_10.tiff	Pdgfra	Hhip	174	11	9	4
		IR5M10Gy_1260_PdgfraCy5_HhipCy3_03.tiff	['Pdgfra']	Cy5	93	6				01_IR5M1236_Pdgfra-Cy5_Hhip-Cy3_perif_11.tiff	['Hhip']	Cy3	146	1				01_IR5M1236_Pdgfra-Cy5_Hhip-Cy3_perif_11.tiff	Pdgfra	Hhip	146	28	1	1
		IR5M10Gy_1260_PdgfraCy5_HhipCy3_04.tiff	['Pdgfra']	Cy5	74	12				01_IR5M1236_Pdgfra-Cy5_Hhip-Cy3_perif_12.tiff	['Hhip']	Cy3	99	5				01_IR5M1236_Pdgfra-Cy5_Hhip-Cy3_perif_12.tiff	Pdgfra	Hhip	99	3	5	1
		IR5M10Gy_1260_PdgfraCy5_HhipCy3_05.tiff	['Pdgfra']	Cy5	101	26				01_IR5M1236_Pdgfra-Cy5_Hhip-Cy3_perif_13.tiff	['Hhip']	Cy3	183	6				01_IR5M1236_Pdgfra-Cy5_Hhip-Cy3_perif_13.tiff	Pdgfra	Hhip	183	17	6	5
		IR5M10Gy_1260_PdgfraCy5_HhipCy3_06.tiff	['Pdgfra']	Cy5	64	6				01_IR5M1236_Pdgfra-Cy5_Hhip-Cy3_perif_14.tiff	['Hhip']	Cy3	132	4				01_IR5M1236_Pdgfra-Cy5_Hhip-Cy3_perif_14.tiff	Pdgfra	Hhip	132	8	4	2
IR5M_17Gy	1 (2201 pink)	03_IR5M_Lamp3-Cy5_Pdgfra-Cy3_01.tiff	['Pdgfra']	Cy3	71	27				01_IR5M1236_Pdgfra-Cy5_Hhip-Cy3_perif_15.tiff	['Hhip']	Cy3	175	17				01_IR5M1236_Pdgfra-Cy5_Hhip-Cy3_perif_15.tiff	Pdgfra	Hhip	175	48	17	9
		03_IR5M_Lamp3-Cy5_Pdgfra-Cy3_02.tiff	['Pdgfra']	Cy3	84	17				01_IR5M1236_Pdgfra-Cy5_Hhip-Cy3_perif_16.tiff	['Hhip']	Cy3	206	7				01_IR5M1236_Pdgfra-Cy5_Hhip-Cy3_perif_16.tiff	Pdgfra	Hhip	206	13	7	4
		03_IR5M_Lamp3-Cy5_Pdgfra-Cy3_03.tiff	['Pdgfra']	Cy3	139	17			4 (1249 purple)	04_IR5M1249_Pdgfra-Cy5_Hhip-Cy3_mid_01.tiff	['Hhip']	Cy3	64	2			4 (1249 purple)	04_IR5M1249_Pdgfra-Cy5_Hhip-Cy3_mid_01.tiff	Pdgfra	Hhip	64	6	2	0
		03_IR5M_Lamp3-Cy5_Pdgfra-Cy3_04.tiff	['Pdgfra']	Cy3	246	57				04_IR5M1249_Pdgfra-Cy5_Hhip-Cy3_mid_02.tiff	['Hhip']	Cy3	54	16				04_IR5M1249_Pdgfra-Cy5_Hhip-Cy3_mid_02.tiff	Pdgfra	Hhip	54	13	16	7
		03_IR5M_Lamp3-Cy5_Pdgfra-Cy3_05.tiff	['Pdgfra']	Cy3	114	39				04_IR5M1249_Pdgfra-Cy5_Hhip-Cy3_mid_03.tiff	['Hhip']	Cy3	67	6				04_IR5M1249_Pdgfra-Cy5_Hhip-Cy3_mid_03.tiff	Pdgfra	Hhip	67	10	6	3
		03_IR5M_Lamp3-Cy5_Pdgfra-Cy3_06.tiff	['Pdgfra']	Cy3	147	46				04_IR5M1249_Pdgfra-Cy5_Hhip-Cy3_mid_04.tiff	['Hhip']	Cy3	85	14				04_IR5M1249_Pdgfra-Cy5_Hhip-Cy3_mid_04.tiff	Pdgfra	Hhip	85	9	14	6
		03_IR5M_Lamp3-Cy5_Pdgfra-Cy3_07.tiff	['Pdgfra']	Cy3	81	23				04_IR5M1249_Pdgfra-Cy5_Hhip-Cy3_mid_05.tiff	['Hhip']	Cy3	63	8				04_IR5M1249_Pdgfra-Cy5_Hhip-Cy3_mid_05.tiff	Pdgfra	Hhip	63	15	8	4
		03_IR5M_Lamp3-Cy5_Pdgfra-Cy3_08.tiff	['Pdgfra']	Cy3	89	6				04_IR5M1249_Pdgfra-Cy5_Hhip-Cy3_mid_06.tiff	['Hhip']	Cy3	70	10				04_IR5M1249_Pdgfra-Cy5_Hhip-Cy3_mid_06.tiff	Pdgfra	Hhip	70	10	10	5
		03_IR5M_Lamp3-Cy5_Pdgfra-Cy3_09.tiff	['Pdgfra']	Cy3	89	26				04_IR5M1249_Pdgfra-Cy5_Hhip-Cy3_perif_07.tiff	['Hhip']	Cy3	215	12				04_IR5M1249_Pdgfra-Cy5_Hhip-Cy3_perif_07.tiff	Pdgfra	Hhip	215	29	12	3
		03_IR5M_Lamp3-Cy5_Pdgfra-Cy3_10.tiff	['Pdgfra']	Cy3	100	41				04_IR5M1249_Pdgfra-Cy5_Hhip-Cy3_perif_08.tiff	['Hhip']	Cy3	191	20				04_IR5M1249_Pdgfra-Cy5_Hhip-Cy3_perif_08.tiff	Pdgfra	Hhip	191	20	20	2
		03_IR5M_Lamp3-Cy5_Pdgfra-Cy3_11.tiff	['Pdgfra']	Cy3	88	17				04_IR5M1249_Pdgfra-Cy5_Hhip-Cy3_perif_09.tiff	['Hhip']	Cy3	178	12				04_IR5M1249_Pdgfra-Cy5_Hhip-Cy3_perif_09.tiff	Pdgfra	Hhip	178	30	12	9
		02_IR5M_Lamp3-Cy3_Pdgfra-Cy5_001.tiff	['Pdgfra']	Cy5	88	15				04_IR5M1249_Pdgfra-Cy5_Hhip-Cy3_perif_10.tiff	['Hhip']	Cy3	190	17				04_IR5M1249_Pdgfra-Cy5_Hhip-Cy3_perif_10.tiff	Pdgfra	Hhip	190	35	17	15
		02_IR5M_Lamp3-Cy3_Pdgfra-Cy5_002.tiff	['Pdgfra']	Cy5	117	12
		02_IR5M_Lamp3-Cy3_Pdgfra-Cy5_003.tiff	['Pdgfra']	Cy5	57	7
		02_IR5M_Lamp3-Cy3_Pdgfra-Cy5_004.tiff	['Pdgfra']	Cy5	53	7
		02_IR5M_Lamp3-Cy3_Pdgfra-Cy5_005.tiff	['Pdgfra']	Cy5	87	18
		02_IR5M_Lamp3-Cy3_Pdgfra-Cy5_006.tiff	['Pdgfra']	Cy5	60	11
		02_IR5M_Lamp3-Cy3_Pdgfra-Cy5_007.tiff	['Pdgfra']	Cy5	141	22
		02_IR5M_Lamp3-Cy3_Pdgfra-Cy5_008.tiff	['Pdgfra']	Cy5	107	22
		02_IR5M_Lamp3-Cy3_Pdgfra-Cy5_009.tiff	['Pdgfra']	Cy5	106	12
		02_IR5M_Lamp3-Cy3_Pdgfra-Cy5_010.tiff	['Pdgfra']	Cy5	135	53
		02_IR5M_Lamp3-Cy3_Pdgfra-Cy5_011.tiff	['Pdgfra']	Cy5	134	22
		02_IR5M_Lamp3-Cy3_Pdgfra-Cy5_012.tiff	['Pdgfra']	Cy5	159	36
		02_IR5M_Lamp3-Cy3_Pdgfra-Cy5_013.tiff	['Pdgfra']	Cy5	88	11
		02_IR5M_Lamp3-Cy3_Pdgfra-Cy5_014.tiff	['Pdgfra']	Cy5	312	91
		02_IR5M_Lamp3-Cy3_Pdgfra-Cy5_015.tiff	['Pdgfra']	Cy5	179	32
		02_IR5M_Lamp3-Cy3_Pdgfra-Cy5_016.tiff	['Pdgfra']	Cy5	294	72
		02_IR5M_Lamp3-Cy3_Pdgfra-Cy5_017.tiff	['Pdgfra']	Cy5	162	58
		02_IR5M_Lamp3-Cy3_Pdgfra-Cy5_018.tiff	['Pdgfra']	Cy5	94	8
		02_IR5M_Lamp3-Cy3_Pdgfra-Cy5_019.tiff	['Pdgfra']	Cy5	125	19
		02_IR5M_Lamp3-Cy3_Pdgfra-Cy5_020.tiff	['Pdgfra']	Cy5	98	15
		02_IR5M_Lamp3-Cy3_Pdgfra-Cy5_021.tiff	['Pdgfra']	Cy5	294	76
		02_IR5M_Lamp3-Cy3_Pdgfra-Cy5_022.tiff	['Pdgfra']	Cy5	224	43
		02_IR5M_Lamp3-Cy3_Pdgfra-Cy5_023.tiff	['Pdgfra']	Cy5	158	37
		02_IR5M_Lamp3-Cy3_Pdgfra-Cy5_024.tiff	['Pdgfra']	Cy5	49	3
		06_IR5M_Pdgfra-Cy3_Mki67-Cy5_001.tiff	['Pdgfra']	Cy3	70	14
		06_IR5M_Pdgfra-Cy3_Mki67-Cy5_002.tiff	['Pdgfra']	Cy3	82	47
		06_IR5M_Pdgfra-Cy3_Mki67-Cy5_003.tiff	['Pdgfra']	Cy3	120	63
		06_IR5M_Pdgfra-Cy3_Mki67-Cy5_004.tiff	['Pdgfra']	Cy3	107	101
		06_IR5M_Pdgfra-Cy3_Mki67-Cy5_005.tiff	['Pdgfra']	Cy3	148	109
		06_IR5M_Pdgfra-Cy3_Mki67-Cy5_006.tiff	['Pdgfra']	Cy3	140	28
		06_IR5M_Pdgfra-Cy3_Mki67-Cy5_007.tiff	['Pdgfra']	Cy3	220	53
		06_IR5M_Pdgfra-Cy3_Mki67-Cy5_008.tiff	['Pdgfra']	Cy3	151	18
		06_IR5M_Pdgfra-Cy3_Mki67-Cy5_009.tiff	['Pdgfra']	Cy3	174	33
		08_IR5M_Pdgfra-Cy3_Serpine1-Cy5_001.tiff	['Pdgfra']	Cy3	50	40
		08_IR5M_Pdgfra-Cy3_Serpine1-Cy5_002.tiff	['Pdgfra']	Cy3	68	27
		08_IR5M_Pdgfra-Cy3_Serpine1-Cy5_003.tiff	['Pdgfra']	Cy3	77	12
		08_IR5M_Pdgfra-Cy3_Serpine1-Cy5_004.tiff	['Pdgfra']	Cy3	61	10
		08_IR5M_Pdgfra-Cy3_Serpine1-Cy5_005.tiff	['Pdgfra']	Cy3	141	18
		08_IR5M_Pdgfra-Cy3_Serpine1-Cy5_006.tiff	['Pdgfra']	Cy3	226	28
		08_IR5M_Pdgfra-Cy3_Serpine1-Cy5_007.tiff	['Pdgfra']	Cy3	165	29
		08_IR5M_Pdgfra-Cy3_Serpine1-Cy5_008.tiff	['Pdgfra']	Cy3	129	24
		08_IR5M_Pdgfra-Cy3_Serpine1-Cy5_009.tiff	['Pdgfra']	Cy3	101	24
		08_IR5M_Pdgfra-Cy3_Serpine1-Cy5_010.tiff	['Pdgfra']	Cy3	90	25
		08_IR5M_Pdgfra-Cy3_Serpine1-Cy5_011.tiff	['Pdgfra']	Cy3	152	28
		08_IR5M_Pdgfra-Cy3_Serpine1-Cy5_012.tiff	['Pdgfra']	Cy3	158	19
		04_IR5M_Hhip-Cy3_Pdgfra-Cy5_001.tiff	['Pdgfra']	Cy5	76	19
		04_IR5M_Hhip-Cy3_Pdgfra-Cy5_002.tiff	['Pdgfra']	Cy5	82	32
		04_IR5M_Hhip-Cy3_Pdgfra-Cy5_003.tiff	['Pdgfra']	Cy5	41	6
		04_IR5M_Hhip-Cy3_Pdgfra-Cy5_004.tiff	['Pdgfra']	Cy5	65	16
		04_IR5M_Hhip-Cy3_Pdgfra-Cy5_005.tiff	['Pdgfra']	Cy5	75	22
		04_IR5M_Hhip-Cy3_Pdgfra-Cy5_006.tiff	['Pdgfra']	Cy5	35	7
		04_IR5M_Hhip-Cy3_Pdgfra-Cy5_007.tiff	['Pdgfra']	Cy5	76	11
		04_IR5M_Hhip-Cy3_Pdgfra-Cy5_008.tiff	['Pdgfra']	Cy5	86	14
		04_IR5M_Hhip-Cy3_Pdgfra-Cy5_009.tiff	['Pdgfra']	Cy5	125	11
		04_IR5M_Hhip-Cy3_Pdgfra-Cy5_010.tiff	['Pdgfra']	Cy5	107	9
		04_IR5M_Hhip-Cy3_Pdgfra-Cy5_011.tiff	['Pdgfra']	Cy5	86	1
		04_IR5M_Hhip-Cy3_Pdgfra-Cy5_012.tiff	['Pdgfra']	Cy5	140	19
		04_IR5M_Hhip-Cy3_Pdgfra-Cy5_013.tiff	['Pdgfra']	Cy5	146	22
		04_IR5M_Hhip-Cy3_Pdgfra-Cy5_014.tiff	['Pdgfra']	Cy5	186	26
		04_IR5M_Hhip-Cy3_Pdgfra-Cy5_015.tiff	['Pdgfra']	Cy5	191	15
	2 (2330 grey)	07_IR5M2330_Lamp3-Cy5_Pdgfra-Cy3_01.tiff	['Pdgfra']	Cy3	96	15
		07_IR5M2330_Lamp3-Cy5_Pdgfra-Cy3_02.tiff	['Pdgfra']	Cy3	102	3
		07_IR5M2330_Lamp3-Cy5_Pdgfra-Cy3_03.tiff	['Pdgfra']	Cy3	96	29
		07_IR5M2330_Lamp3-Cy5_Pdgfra-Cy3_04.tiff	['Pdgfra']	Cy3	79	6
		07_IR5M2330_Lamp3-Cy5_Pdgfra-Cy3_05.tiff	['Pdgfra']	Cy3	120	24
		07_IR5M2330_Lamp3-Cy5_Pdgfra-Cy3_06.tiff	['Pdgfra']	Cy3	147	28
		07_IR5M2330_Lamp3-Cy5_Pdgfra-Cy3_07.tiff	['Pdgfra']	Cy3	127	13
		07_IR5M2330_Lamp3-Cy5_Pdgfra-Cy3_08.tiff	['Pdgfra']	Cy3	111	13
		07_IR5M2330_Lamp3-Cy5_Pdgfra-Cy3_09.tiff	['Pdgfra']	Cy3	105	51
		07_IR5M2330_Lamp3-Cy5_Pdgfra-Cy3_10.tiff	['Pdgfra']	Cy3	114	32
		07_IR5M2330_Lamp3-Cy5_Pdgfra-Cy3_11.tiff	['Pdgfra']	Cy3	118	36
		07_IR5M2330_Lamp3-Cy5_Pdgfra-Cy3_12.tiff	['Pdgfra']	Cy3	130	33
		07_IR5M2330_Lamp3-Cy5_Pdgfra-Cy3_13.tiff	['Pdgfra']	Cy3	111	22
		07_IR5M2330_Lamp3-Cy5_Pdgfra-Cy3_14.tiff	['Pdgfra']	Cy3	62	0
		07_IR5M2330_Lamp3-Cy5_Pdgfra-Cy3_15.tiff	['Pdgfra']	Cy3	71	16
		07_IR5M2330_Lamp3-Cy5_Pdgfra-Cy3_16.tiff	['Pdgfra']	Cy3	79	36
		08_IR5M2330_Pdgfra-Cy5_Hhip-Cy3_01.tiff	['Pdgfra']	Cy5	90	5
		08_IR5M2330_Pdgfra-Cy5_Hhip-Cy3_02.tiff	['Pdgfra']	Cy5	102	13
		08_IR5M2330_Pdgfra-Cy5_Hhip-Cy3_03.tiff	['Pdgfra']	Cy5	112	16
		08_IR5M2330_Pdgfra-Cy5_Hhip-Cy3_04.tiff	['Pdgfra']	Cy5	81	7
		08_IR5M2330_Pdgfra-Cy5_Hhip-Cy3_05.tiff	['Pdgfra']	Cy5	110	17
		08_IR5M2330_Pdgfra-Cy5_Hhip-Cy3_06.tiff	['Pdgfra']	Cy5	93	10
		08_IR5M2330_Pdgfra-Cy5_Hhip-Cy3_07.tiff	['Pdgfra']	Cy5	70	5
		08_IR5M2330_Pdgfra-Cy5_Hhip-Cy3_08.tiff	['Pdgfra']	Cy5	98	11
		01_IR5M2330_Lamp3-Cy5_Pdgfra-Cy3_01.tiff	['Pdgfra']	Cy3	76	16
		01_IR5M2330_Lamp3-Cy5_Pdgfra-Cy3_02.tiff	['Pdgfra']	Cy3	100	10
		01_IR5M2330_Lamp3-Cy5_Pdgfra-Cy3_03.tiff	['Pdgfra']	Cy3	145	22
		01_IR5M2330_Lamp3-Cy5_Pdgfra-Cy3_04.tiff	['Pdgfra']	Cy3	69	22
		01_IR5M2330_Lamp3-Cy5_Pdgfra-Cy3_05.tiff	['Pdgfra']	Cy3	94	15
		01_IR5M2330_Lamp3-Cy5_Pdgfra-Cy3_06.tiff	['Pdgfra']	Cy3	112	10
		01_IR5M2330_Lamp3-Cy5_Pdgfra-Cy3_07.tiff	['Pdgfra']	Cy3	107	27
		01_IR5M2330_Lamp3-Cy5_Pdgfra-Cy3_08.tiff	['Pdgfra']	Cy3	103	19
		01_IR5M2330_Lamp3-Cy5_Pdgfra-Cy3_09.tiff	['Pdgfra']	Cy3	54	9
		01_IR5M2330_Lamp3-Cy5_Pdgfra-Cy3_10.tiff	['Pdgfra']	Cy3	62	18
		01_IR5M2330_Lamp3-Cy5_Pdgfra-Cy3_11.tiff	['Pdgfra']	Cy3	95	13
		01_IR5M2330_Lamp3-Cy5_Pdgfra-Cy3_12.tiff	['Pdgfra']	Cy3	91	20
		02_IR5M2330_Pdgfra-Cy5_Hhip-Cy3_01.tiff	['Pdgfra']	Cy5	92	4
		02_IR5M2330_Pdgfra-Cy5_Hhip-Cy3_02.tiff	['Pdgfra']	Cy5	119	9
		02_IR5M2330_Pdgfra-Cy5_Hhip-Cy3_03.tiff	['Pdgfra']	Cy5	85	5
		02_IR5M2330_Pdgfra-Cy5_Hhip-Cy3_04.tiff	['Pdgfra']	Cy5	62	17
		02_IR5M2330_Pdgfra-Cy5_Hhip-Cy3_05.tiff	['Pdgfra']	Cy5	114	15
		02_IR5M2330_Pdgfra-Cy5_Hhip-Cy3_06.tiff	['Pdgfra']	Cy5	106	20
		02_IR5M2330_Pdgfra-Cy5_Hhip-Cy3_07.tiff	['Pdgfra']	Cy5	54	0
		02_IR5M2330_Pdgfra-Cy5_Hhip-Cy3_08.tiff	['Pdgfra']	Cy5	64	16
	3 (1236 red)	01_IR5M1236_Pdgfra-Cy5_Hhip-Cy3_mid_01.tiff	['Pdgfra']	Cy5	63	19
		01_IR5M1236_Pdgfra-Cy5_Hhip-Cy3_mid_02.tiff	['Pdgfra']	Cy5	120	26
		01_IR5M1236_Pdgfra-Cy5_Hhip-Cy3_mid_03.tiff	['Pdgfra']	Cy5	78	20
		01_IR5M1236_Pdgfra-Cy5_Hhip-Cy3_mid_04.tiff	['Pdgfra']	Cy5	149	38
		01_IR5M1236_Pdgfra-Cy5_Hhip-Cy3_mid_05.tiff	['Pdgfra']	Cy5	68	9
		01_IR5M1236_Pdgfra-Cy5_Hhip-Cy3_mid_06.tiff	['Pdgfra']	Cy5	120	24
		01_IR5M1236_Pdgfra-Cy5_Hhip-Cy3_mid_07.tiff	['Pdgfra']	Cy5	63	7
		01_IR5M1236_Pdgfra-Cy5_Hhip-Cy3_mid_08.tiff	['Pdgfra']	Cy5	108	35
		01_IR5M1236_Pdgfra-Cy5_Hhip-Cy3_perif_09.tiff	['Pdgfra']	Cy5	163	17
		01_IR5M1236_Pdgfra-Cy5_Hhip-Cy3_perif_10.tiff	['Pdgfra']	Cy5	174	11
		01_IR5M1236_Pdgfra-Cy5_Hhip-Cy3_perif_11.tiff	['Pdgfra']	Cy5	146	28
		01_IR5M1236_Pdgfra-Cy5_Hhip-Cy3_perif_12.tiff	['Pdgfra']	Cy5	99	3
		01_IR5M1236_Pdgfra-Cy5_Hhip-Cy3_perif_13.tiff	['Pdgfra']	Cy5	183	17
		01_IR5M1236_Pdgfra-Cy5_Hhip-Cy3_perif_14.tiff	['Pdgfra']	Cy5	132	8
		01_IR5M1236_Pdgfra-Cy5_Hhip-Cy3_perif_15.tiff	['Pdgfra']	Cy5	175	48
		01_IR5M1236_Pdgfra-Cy5_Hhip-Cy3_perif_16.tiff	['Pdgfra']	Cy5	206	13
		01_IR5M1236_Lamp3-Cy5_Pdgfra-Cy3_01.tiff	['Pdgfra']	Cy3	117	22
		01_IR5M1236_Lamp3-Cy5_Pdgfra-Cy3_02.tiff	['Pdgfra']	Cy3	81	22
		01_IR5M1236_Lamp3-Cy5_Pdgfra-Cy3_03.tiff	['Pdgfra']	Cy3	77	43
		01_IR5M1236_Lamp3-Cy5_Pdgfra-Cy3_04.tiff	['Pdgfra']	Cy3	112	25
		01_IR5M1236_Lamp3-Cy5_Pdgfra-Cy3_05.tiff	['Pdgfra']	Cy3	117	32
		01_IR5M1236_Lamp3-Cy5_Pdgfra-Cy3_06.tiff	['Pdgfra']	Cy3	69	25
		01_IR5M1236_Lamp3-Cy5_Pdgfra-Cy3_07.tiff	['Pdgfra']	Cy3	81	14
		01_IR5M1236_Lamp3-Cy5_Pdgfra-Cy3_08.tiff	['Pdgfra']	Cy3	134	26
		01_IR5M1236_Lamp3-Cy5_Pdgfra-Cy3_09.tiff	['Pdgfra']	Cy3	280	43
		01_IR5M1236_Lamp3-Cy5_Pdgfra-Cy3_10.tiff	['Pdgfra']	Cy3	219	64
	4 (1249 purple)	03_IR5M1249_Lamp3-Cy5_Pdgfra-Cy3_mid_01.tiff	['Pdgfra']	Cy3	120	27
		03_IR5M1249_Lamp3-Cy5_Pdgfra-Cy3_mid_02.tiff	['Pdgfra']	Cy3	98	21
		03_IR5M1249_Lamp3-Cy5_Pdgfra-Cy3_mid_03.tiff	['Pdgfra']	Cy3	131	45
		03_IR5M1249_Lamp3-Cy5_Pdgfra-Cy3_mid_04.tiff	['Pdgfra']	Cy3	98	18
		03_IR5M1249_Lamp3-Cy5_Pdgfra-Cy3_mid_05.tiff	['Pdgfra']	Cy3	76	18
		03_IR5M1249_Lamp3-Cy5_Pdgfra-Cy3_mid_06.tiff	['Pdgfra']	Cy3	69	29
		03_IR5M1249_Lamp3-Cy5_Pdgfra-Cy3_perif_07.tiff	['Pdgfra']	Cy3	280	35
		03_IR5M1249_Lamp3-Cy5_Pdgfra-Cy3_perif_08.tiff	['Pdgfra']	Cy3	379	155
		03_IR5M1249_Lamp3-Cy5_Pdgfra-Cy3_perif_09.tiff	['Pdgfra']	Cy3	240	46
		03_IR5M1249_Lamp3-Cy5_Pdgfra-Cy3_perif_10.tiff	['Pdgfra']	Cy3	284	50
		03_IR5M1249_Lamp3-Cy5_Pdgfra-Cy3_perif_11.tiff	['Pdgfra']	Cy3	225	87
		04_IR5M1249_Pdgfra-Cy5_Hhip-Cy3_mid_01.tiff	['Pdgfra']	Cy5	64	6
		04_IR5M1249_Pdgfra-Cy5_Hhip-Cy3_mid_02.tiff	['Pdgfra']	Cy5	54	13
		04_IR5M1249_Pdgfra-Cy5_Hhip-Cy3_mid_03.tiff	['Pdgfra']	Cy5	67	10
		04_IR5M1249_Pdgfra-Cy5_Hhip-Cy3_mid_04.tiff	['Pdgfra']	Cy5	85	9
		04_IR5M1249_Pdgfra-Cy5_Hhip-Cy3_mid_05.tiff	['Pdgfra']	Cy5	63	15
		04_IR5M1249_Pdgfra-Cy5_Hhip-Cy3_mid_06.tiff	['Pdgfra']	Cy5	70	10
		04_IR5M1249_Pdgfra-Cy5_Hhip-Cy3_perif_07.tiff	['Pdgfra']	Cy5	215	29
		04_IR5M1249_Pdgfra-Cy5_Hhip-Cy3_perif_08.tiff	['Pdgfra']	Cy5	191	20
		04_IR5M1249_Pdgfra-Cy5_Hhip-Cy3_perif_09.tiff	['Pdgfra']	Cy5	178	30
		04_IR5M1249_Pdgfra-Cy5_Hhip-Cy3_perif_10.tiff	['Pdgfra']	Cy5	190	35
	5 (1250 brown)	05_IR5M1250_Lamp3-Cy5_Pdgfra-Cy3_mid_01.tiff	['Pdgfra']	Cy3	108	17
		05_IR5M1250_Lamp3-Cy5_Pdgfra-Cy3_mid_02.tiff	['Pdgfra']	Cy3	67	10
		05_IR5M1250_Lamp3-Cy5_Pdgfra-Cy3_mid_03.tiff	['Pdgfra']	Cy3	55	6
		05_IR5M1250_Lamp3-Cy5_Pdgfra-Cy3_mid_04.tiff	['Pdgfra']	Cy3	71	27
		05_IR5M1250_Lamp3-Cy5_Pdgfra-Cy3_mid_05.tiff	['Pdgfra']	Cy3	89	22
		05_IR5M1250_Lamp3-Cy5_Pdgfra-Cy3_mid_06.tiff	['Pdgfra']	Cy3	75	21
		05_IR5M1250_Lamp3-Cy5_Pdgfra-Cy3_mid_07.tiff	['Pdgfra']	Cy3	60	24
		05_IR5M1250_Lamp3-Cy5_Pdgfra-Cy3_mid_08.tiff	['Pdgfra']	Cy3	64	10
		05_IR5M1250_Lamp3-Cy5_Pdgfra-Cy3_perif_09.tiff	['Pdgfra']	Cy3	100	29
		05_IR5M1250_Lamp3-Cy5_Pdgfra-Cy3_perif_10.tiff	['Pdgfra']	Cy3	91	17
		05_IR5M1250_Lamp3-Cy5_Pdgfra-Cy3_perif_11.tiff	['Pdgfra']	Cy3	169	11
		05_IR5M1250_Lamp3-Cy5_Pdgfra-Cy3_perif_12.tiff	['Pdgfra']	Cy3	178	38

## Sheet: Figure 4c
	Ctrl	IR1M_10Gy	IR1M_17Gy	IR2M_10Gy	IR2M_17Gy	IR3M_10Gy	IR3M_17Gy	IR4M_10Gy	IR4M_17Gy	IR5M_10Gy	IR5M_17Gy
IM_C1	33.0435	17.4863	23.8901	18.0952	19.8795	13.3929	18.5567	24.6914	14.9542	21.0345	14.8547
IM_C2	55.5072	51.9126	48.8372	52.381	55.1205	69.6429	58.3505	56.7901	49.9491	58.9655	46.5016
IM_C3	11.4493	30.6011	27.2727	29.5238	25	16.9643	23.0928	18.5185	35.0966	20	38.6437
	Ctrl	IR1M_10Gy	IR1M_17Gy	IR2M_10Gy	IR2M_17Gy	IR3M_10Gy	IR3M_17Gy	IR4M_10Gy	IR4M_17Gy	IR5M_10Gy	IR5M_17Gy
AM_C1	99.1686	77.3333	81.0909	89.7321	93.0693	97.1429	86.5079	96.5333	28.3734	84.4633	22.0909
AM_C2	0.831354	22.6667	18.9091	10.2679	6.93069	2.85714	13.4921	3.46667	71.6266	15.5367	77.9091

## Sheet: Figure 4e
Condition	n	image_name	gene	dye	nb_nuclei	nb_positive		Condition	n	image_name	gene	dye	nb_nuclei	nb_positive
NI	1 (2323 green)	01_NI_C3ar1-Cy3_Chil3-Cy5_001.tiff	['C3ar1']	Cy3	101	0		NI	1 (2323 green)	01_NI_Chil3-Cy3_Mki67-Cy5_01.tiff	['Chil3']	Cy3	81	0		Mann-Whitney test
		01_NI_C3ar1-Cy3_Chil3-Cy5_002.tiff	['C3ar1']	Cy3	90	0				01_NI_Chil3-Cy3_Mki67-Cy5_02.tiff	['Chil3']	Cy3	84	4				Proportion of IM	Proportion of AM
		01_NI_C3ar1-Cy3_Chil3-Cy5_003.tiff	['C3ar1']	Cy3	157	0				01_NI_Chil3-Cy3_Mki67-Cy5_03.tiff	['Chil3']	Cy3	70	1		p-value	NI vs IR5M17Gy	0	0
		01_NI_C3ar1-Cy3_Chil3-Cy5_004.tiff	['C3ar1']	Cy3	98	1				01_NI_Chil3-Cy3_Mki67-Cy5_04.tiff	['Chil3']	Cy3	60	0			NI vs IR5M10Gy	0.081468	0.54653
		01_NI_C3ar1-Cy3_Chil3-Cy5_005.tiff	['C3ar1']	Cy3	121	0				03_NI_Chil3-Cy3_Serpine1-Cy5_01.tiff	['Chil3']	Cy3	76	1			IR17Gy vs IR10Gy	0	0
		01_NI_C3ar1-Cy3_Chil3-Cy5_006.tiff	['C3ar1']	Cy3	99	0				03_NI_Chil3-Cy3_Serpine1-Cy5_02.tiff	['Chil3']	Cy3	37	1
		01_NI_C3ar1-Cy3_Chil3-Cy5_007.tiff	['C3ar1']	Cy3	80	0				03_NI_Chil3-Cy3_Serpine1-Cy5_03.tiff	['Chil3']	Cy3	71	4
		01_NI_C3ar1-Cy3_Chil3-Cy5_008.tiff	['C3ar1']	Cy3	108	0				03_NI_Chil3-Cy3_Serpine1-Cy5_04.tiff	['Chil3']	Cy3	84	1
	2 (1225 blue)	05_NI1225_Chil3-Cy5_C3ar1-Cy3_01.tiff	['C3ar1']	Cy3	97	2				03_NI_Chil3-Cy3_Serpine1-Cy5_001.tiff	['Chil3']	Cy3	115	1
		05_NI1225_Chil3-Cy5_C3ar1-Cy3_02.tiff	['C3ar1']	Cy3	88	0				03_NI_Chil3-Cy3_Serpine1-Cy5_002.tiff	['Chil3']	Cy3	107	1
		05_NI1225_Chil3-Cy5_C3ar1-Cy3_03.tiff	['C3ar1']	Cy3	88	0				03_NI_Chil3-Cy3_Serpine1-Cy5_003.tiff	['Chil3']	Cy3	90	2
		05_NI1225_Chil3-Cy5_C3ar1-Cy3_04.tiff	['C3ar1']	Cy3	95	0				03_NI_Chil3-Cy3_Serpine1-Cy5_004.tiff	['Chil3']	Cy3	134	6
		05_NI1225_Chil3-Cy5_C3ar1-Cy3_05.tiff	['C3ar1']	Cy3	117	0				03_NI_Chil3-Cy3_Serpine1-Cy5_005.tiff	['Chil3']	Cy3	100	2
		05_NI1225_Chil3-Cy5_C3ar1-Cy3_06.tiff	['C3ar1']	Cy3	98	0				03_NI_Chil3-Cy3_Serpine1-Cy5_006.tiff	['Chil3']	Cy3	88	4
		05_NI1225_Chil3-Cy5_C3ar1-Cy3_07.tiff	['C3ar1']	Cy3	92	1				01_NI_C3ar1-Cy3_Chil3-Cy5_001.tiff	['Chil3']	Cy5	101	1
		05_NI1225_Chil3-Cy5_C3ar1-Cy3_08.tiff	['C3ar1']	Cy3	98	0				01_NI_C3ar1-Cy3_Chil3-Cy5_002.tiff	['Chil3']	Cy5	90	0
	3 (1230 yellow)	06_NI1230_Chil3-Cy5_C3ar1-Cy3_01.tiff	['C3ar1']	Cy3	88	1				01_NI_C3ar1-Cy3_Chil3-Cy5_003.tiff	['Chil3']	Cy5	157	0
		06_NI1230_Chil3-Cy5_C3ar1-Cy3_02.tiff	['C3ar1']	Cy3	85	0				01_NI_C3ar1-Cy3_Chil3-Cy5_004.tiff	['Chil3']	Cy5	98	0
		06_NI1230_Chil3-Cy5_C3ar1-Cy3_03.tiff	['C3ar1']	Cy3	90	0				01_NI_C3ar1-Cy3_Chil3-Cy5_005.tiff	['Chil3']	Cy5	121	2
		06_NI1230_Chil3-Cy5_C3ar1-Cy3_04.tiff	['C3ar1']	Cy3	76	0				01_NI_C3ar1-Cy3_Chil3-Cy5_006.tiff	['Chil3']	Cy5	99	2
		06_NI1230_Chil3-Cy5_C3ar1-Cy3_05.tiff	['C3ar1']	Cy3	117	0				01_NI_C3ar1-Cy3_Chil3-Cy5_007.tiff	['Chil3']	Cy5	80	0
		06_NI1230_Chil3-Cy5_C3ar1-Cy3_06.tiff	['C3ar1']	Cy3	91	0				01_NI_C3ar1-Cy3_Chil3-Cy5_008.tiff	['Chil3']	Cy5	108	0
		06_NI1230_Chil3-Cy5_C3ar1-Cy3_07.tiff	['C3ar1']	Cy3	98	4				01_CtrlNI_Chil3-Cy3_Mki67-Cy5_001.tiff	['Chil3']	Cy3	102	1
		06_NI1230_Chil3-Cy5_C3ar1-Cy3_08.tiff	['C3ar1']	Cy3	66	1				01_CtrlNI_Chil3-Cy3_Mki67-Cy5_002.tiff	['Chil3']	Cy3	87	3
IR5M_10Gy	1 (1251 blue)	IR5M10Gy_1251_Chil3Cy5_C3ar1Cy3_01.tiff	['C3ar1']	Cy3	104	0				01_CtrlNI_Chil3-Cy3_Mki67-Cy5_003.tiff	['Chil3']	Cy3	44	2
		IR5M10Gy_1251_Chil3Cy5_C3ar1Cy3_02.tiff	['C3ar1']	Cy3	104	1				01_CtrlNI_Chil3-Cy3_Mki67-Cy5_004.tiff	['Chil3']	Cy3	78	1
		IR5M10Gy_1251_Chil3Cy5_C3ar1Cy3_03.tiff	['C3ar1']	Cy3	102	0				01_CtrlNI_Chil3-Cy3_Mki67-Cy5_005.tiff	['Chil3']	Cy3	123	1
		IR5M10Gy_1251_Chil3Cy5_C3ar1Cy3_04.tiff	['C3ar1']	Cy3	112	0				01_CtrlNI_Chil3-Cy3_Mki67-Cy5_006.tiff	['Chil3']	Cy3	104	2
		IR5M10Gy_1251_Chil3Cy5_C3ar1Cy3_05.tiff	['C3ar1']	Cy3	125	0			2 (1225 blue)	05_NI1225_Chil3-Cy5_C3ar1-Cy3_01.tiff	['Chil3']	Cy5	97	0
		IR5M10Gy_1251_Chil3Cy5_C3ar1Cy3_06.tiff	['C3ar1']	Cy3	90	0				05_NI1225_Chil3-Cy5_C3ar1-Cy3_02.tiff	['Chil3']	Cy5	88	0
	2 (1259 pink)	IR5M10Gy_1259_Chil3Cy5_C3ar1Cy3_01.tiff	['C3ar1']	Cy3	95	0				05_NI1225_Chil3-Cy5_C3ar1-Cy3_03.tiff	['Chil3']	Cy5	88	0
		IR5M10Gy_1259_Chil3Cy5_C3ar1Cy3_02.tiff	['C3ar1']	Cy3	120	0				05_NI1225_Chil3-Cy5_C3ar1-Cy3_04.tiff	['Chil3']	Cy5	95	0
		IR5M10Gy_1259_Chil3Cy5_C3ar1Cy3_03.tiff	['C3ar1']	Cy3	111	0				05_NI1225_Chil3-Cy5_C3ar1-Cy3_05.tiff	['Chil3']	Cy5	117	1
		IR5M10Gy_1259_Chil3Cy5_C3ar1Cy3_04.tiff	['C3ar1']	Cy3	91	0				05_NI1225_Chil3-Cy5_C3ar1-Cy3_06.tiff	['Chil3']	Cy5	98	1
		IR5M10Gy_1259_Chil3Cy5_C3ar1Cy3_05.tiff	['C3ar1']	Cy3	110	0				05_NI1225_Chil3-Cy5_C3ar1-Cy3_07.tiff	['Chil3']	Cy5	92	1
		IR5M10Gy_1259_Chil3Cy5_C3ar1Cy3_06.tiff	['C3ar1']	Cy3	91	0				05_NI1225_Chil3-Cy5_C3ar1-Cy3_08.tiff	['Chil3']	Cy5	98	3
	3 (1260 black)	IR5M10Gy_1260_Chil3Cy5_C3ar1Cy3_01.tiff	['C3ar1']	Cy3	60	0			3 (1230 yellow)	06_NI1230_Chil3-Cy5_C3ar1-Cy3_01.tiff	['Chil3']	Cy5	88	0
		IR5M10Gy_1260_Chil3Cy5_C3ar1Cy3_02.tiff	['C3ar1']	Cy3	61	0				06_NI1230_Chil3-Cy5_C3ar1-Cy3_02.tiff	['Chil3']	Cy5	85	1
		IR5M10Gy_1260_Chil3Cy5_C3ar1Cy3_03.tiff	['C3ar1']	Cy3	72	0				06_NI1230_Chil3-Cy5_C3ar1-Cy3_03.tiff	['Chil3']	Cy5	90	0
		IR5M10Gy_1260_Chil3Cy5_C3ar1Cy3_04.tiff	['C3ar1']	Cy3	79	0				06_NI1230_Chil3-Cy5_C3ar1-Cy3_04.tiff	['Chil3']	Cy5	76	1
		IR5M10Gy_1260_Chil3Cy5_C3ar1Cy3_05.tiff	['C3ar1']	Cy3	104	0				06_NI1230_Chil3-Cy5_C3ar1-Cy3_05.tiff	['Chil3']	Cy5	117	3
		IR5M10Gy_1260_Chil3Cy5_C3ar1Cy3_06.tiff	['C3ar1']	Cy3	69	0				06_NI1230_Chil3-Cy5_C3ar1-Cy3_06.tiff	['Chil3']	Cy5	91	0
IR5M_17Gy	1 (2201 pink)	02_IR5M_C3ar1-Cy3_Chil3-Cy5_001.tiff	['C3ar1']	Cy3	56	1				06_NI1230_Chil3-Cy5_C3ar1-Cy3_07.tiff	['Chil3']	Cy5	98	1
		02_IR5M_C3ar1-Cy3_Chil3-Cy5_002.tiff	['C3ar1']	Cy3	66	5				06_NI1230_Chil3-Cy5_C3ar1-Cy3_08.tiff	['Chil3']	Cy5	66	0
		02_IR5M_C3ar1-Cy3_Chil3-Cy5_003.tiff	['C3ar1']	Cy3	81	8		IR5M_10Gy	1	IR5M10Gy_1251_Chil3Cy5_C3ar1Cy3_01.tiff	['Chil3']	Cy5	104	1
		02_IR5M_C3ar1-Cy3_Chil3-Cy5_004.tiff	['C3ar1']	Cy3	61	0				IR5M10Gy_1251_Chil3Cy5_C3ar1Cy3_02.tiff	['Chil3']	Cy5	104	2
		02_IR5M_C3ar1-Cy3_Chil3-Cy5_005.tiff	['C3ar1']	Cy3	79	9				IR5M10Gy_1251_Chil3Cy5_C3ar1Cy3_03.tiff	['Chil3']	Cy5	102	2
		02_IR5M_C3ar1-Cy3_Chil3-Cy5_006.tiff	['C3ar1']	Cy3	150	10				IR5M10Gy_1251_Chil3Cy5_C3ar1Cy3_04.tiff	['Chil3']	Cy5	112	0
		02_IR5M_C3ar1-Cy3_Chil3-Cy5_007.tiff	['C3ar1']	Cy3	116	7				IR5M10Gy_1251_Chil3Cy5_C3ar1Cy3_05.tiff	['Chil3']	Cy5	125	1
		02_IR5M_C3ar1-Cy3_Chil3-Cy5_008.tiff	['C3ar1']	Cy3	101	2				IR5M10Gy_1251_Chil3Cy5_C3ar1Cy3_06.tiff	['Chil3']	Cy5	90	0
		02_IR5M_C3ar1-Cy3_Chil3-Cy5_009.tiff	['C3ar1']	Cy3	167	32			2	IR5M10Gy_1259_Chil3Cy5_C3ar1Cy3_01.tiff	['Chil3']	Cy5	95	0
		02_IR5M_C3ar1-Cy3_Chil3-Cy5_010.tiff	['C3ar1']	Cy3	129	3				IR5M10Gy_1259_Chil3Cy5_C3ar1Cy3_02.tiff	['Chil3']	Cy5	120	4
		02_IR5M_C3ar1-Cy3_Chil3-Cy5_011.tiff	['C3ar1']	Cy3	157	20				IR5M10Gy_1259_Chil3Cy5_C3ar1Cy3_03.tiff	['Chil3']	Cy5	111	1
		02_IR5M_C3ar1-Cy3_Chil3-Cy5_012.tiff	['C3ar1']	Cy3	120	4				IR5M10Gy_1259_Chil3Cy5_C3ar1Cy3_04.tiff	['Chil3']	Cy5	91	0
		02_IR5M_C3ar1-Cy3_Chil3-Cy5_013.tiff	['C3ar1']	Cy3	120	5				IR5M10Gy_1259_Chil3Cy5_C3ar1Cy3_05.tiff	['Chil3']	Cy5	110	1
		02_IR5M_C3ar1-Cy3_Chil3-Cy5_014.tiff	['C3ar1']	Cy3	117	9				IR5M10Gy_1259_Chil3Cy5_C3ar1Cy3_06.tiff	['Chil3']	Cy5	91	3
		02_IR5M_C3ar1-Cy3_Chil3-Cy5_015.tiff	['C3ar1']	Cy3	55	2			3	IR5M10Gy_1260_Chil3Cy5_C3ar1Cy3_01.tiff	['Chil3']	Cy5	60	2
	2 (1236 red)	09_IR5M1236_Chil3-Cy5_C3ar1-Cy3_01.tiff	['C3ar1']	Cy3	144	11				IR5M10Gy_1260_Chil3Cy5_C3ar1Cy3_02.tiff	['Chil3']	Cy5	61	0
		09_IR5M1236_Chil3-Cy5_C3ar1-Cy3_02.tiff	['C3ar1']	Cy3	131	5				IR5M10Gy_1260_Chil3Cy5_C3ar1Cy3_03.tiff	['Chil3']	Cy5	72	0
		09_IR5M1236_Chil3-Cy5_C3ar1-Cy3_03.tiff	['C3ar1']	Cy3	131	8				IR5M10Gy_1260_Chil3Cy5_C3ar1Cy3_04.tiff	['Chil3']	Cy5	79	1
		09_IR5M1236_Chil3-Cy5_C3ar1-Cy3_04.tiff	['C3ar1']	Cy3	157	3				IR5M10Gy_1260_Chil3Cy5_C3ar1Cy3_05.tiff	['Chil3']	Cy5	104	2
		09_IR5M1236_Chil3-Cy5_C3ar1-Cy3_05.tiff	['C3ar1']	Cy3	96	4				IR5M10Gy_1260_Chil3Cy5_C3ar1Cy3_06.tiff	['Chil3']	Cy5	69	0
		09_IR5M1236_Chil3-Cy5_C3ar1-Cy3_06.tiff	['C3ar1']	Cy3	83	2		IR5M_17Gy	1 (2201 pink)	02_IR5M_Chil3-Cy3_Mki67-Cy5_01.tiff	['Chil3']	Cy3	90	7
		09_IR5M1236_Chil3-Cy5_C3ar1-Cy3_07.tiff	['C3ar1']	Cy3	82	3				02_IR5M_Chil3-Cy3_Mki67-Cy5_02.tiff	['Chil3']	Cy3	74	5
		09_IR5M1236_Chil3-Cy5_C3ar1-Cy3_08.tiff	['C3ar1']	Cy3	86	6				02_IR5M_Chil3-Cy3_Mki67-Cy5_03.tiff	['Chil3']	Cy3	55	1
		09_IR5M1236_Chil3-Cy5_C3ar1-Cy3_09.tiff	['C3ar1']	Cy3	77	0				02_IR5M_Chil3-Cy3_Mki67-Cy5_04.tiff	['Chil3']	Cy3	83	13
		09_IR5M1236_Chil3-Cy5_C3ar1-Cy3_10.tiff	['C3ar1']	Cy3	80	0				02_IR5M_Chil3-Cy3_Mki67-Cy5_05.tiff	['Chil3']	Cy3	94	36
		02_IR5M1236_Chil3-Cy5_C3ar1-Cy3_mid_01.tiff	['C3ar1']	Cy3	171	2				02_IR5M_Chil3-Cy3_Mki67-Cy5_06.tiff	['Chil3']	Cy3	82	0
		02_IR5M1236_Chil3-Cy5_C3ar1-Cy3_mid_02.tiff	['C3ar1']	Cy3	131	2				04_IR5M_Chil3-Cy3_Serpine1-Cy5_01.tiff	['Chil3']	Cy3	126	17
		02_IR5M1236_Chil3-Cy5_C3ar1-Cy3_mid_03.tiff	['C3ar1']	Cy3	264	8				04_IR5M_Chil3-Cy3_Serpine1-Cy5_02.tiff	['Chil3']	Cy3	94	15
		02_IR5M1236_Chil3-Cy5_C3ar1-Cy3_mid_04.tiff	['C3ar1']	Cy3	166	14				04_IR5M_Chil3-Cy3_Serpine1-Cy5_03.tiff	['Chil3']	Cy3	120	7
		02_IR5M1236_Chil3-Cy5_C3ar1-Cy3_mid_05.tiff	['C3ar1']	Cy3	104	0				04_IR5M_Chil3-Cy3_Serpine1-Cy5_04.tiff	['Chil3']	Cy3	131	11
		02_IR5M1236_Chil3-Cy5_C3ar1-Cy3_mid_06.tiff	['C3ar1']	Cy3	93	1				04_IR5M_Chil3-Cy3_Serpine1-Cy5_05.tiff	['Chil3']	Cy3	75	10
		02_IR5M1236_Chil3-Cy5_C3ar1-Cy3_perif_07.tiff	['C3ar1']	Cy3	125	1				04_IR5M_Chil3-Cy3_Serpine1-Cy5_06.tiff	['Chil3']	Cy3	68	20
		02_IR5M1236_Chil3-Cy5_C3ar1-Cy3_perif_08.tiff	['C3ar1']	Cy3	85	4				02_IR5M_Chil3-Cy3_Mki67-Cy5_001.tiff	['Chil3']	Cy3	68	8
		02_IR5M1236_Chil3-Cy5_C3ar1-Cy3_perif_09.tiff	['C3ar1']	Cy3	112	1				02_IR5M_Chil3-Cy3_Mki67-Cy5_002.tiff	['Chil3']	Cy3	118	23
		02_IR5M1236_Chil3-Cy5_C3ar1-Cy3_perif_10.tiff	['C3ar1']	Cy3	145	1				02_IR5M_Chil3-Cy3_Mki67-Cy5_003.tiff	['Chil3']	Cy3	123	23
		02_IR5M1236_Chil3-Cy5_C3ar1-Cy3_perif_11.tiff	['C3ar1']	Cy3	110	3				02_IR5M_Chil3-Cy3_Mki67-Cy5_004.tiff	['Chil3']	Cy3	103	14
		02_IR5M1236_Chil3-Cy5_C3ar1-Cy3_perif_12.tiff	['C3ar1']	Cy3	194	1				02_IR5M_Chil3-Cy3_Mki67-Cy5_007.tiff	['Chil3']	Cy3	69	8
	3 (2330 grey)	03_IR5M2330_Chil3-Cy5_C3ar1-Cy3_01.tiff	['C3ar1']	Cy3	112	2				02_IR5M_Chil3-Cy3_Mki67-Cy5_008.tiff	['Chil3']	Cy3	89	5
		03_IR5M2330_Chil3-Cy5_C3ar1-Cy3_02.tiff	['C3ar1']	Cy3	101	6				02_IR5M_Chil3-Cy3_Mki67-Cy5_x40_005.tiff	['Chil3']	Cy3	161	10
		03_IR5M2330_Chil3-Cy5_C3ar1-Cy3_03.tiff	['C3ar1']	Cy3	142	6				02_IR5M_Chil3-Cy3_Mki67-Cy5_x40_006.tiff	['Chil3']	Cy3	216	24
		03_IR5M2330_Chil3-Cy5_C3ar1-Cy3_04.tiff	['C3ar1']	Cy3	88	3				04_IR5M_Chil3-Cy3_Serpine1-Cy5_001.tiff	['Chil3']	Cy3	112	14
		03_IR5M2330_Chil3-Cy5_C3ar1-Cy3_05.tiff	['C3ar1']	Cy3	124	0				04_IR5M_Chil3-Cy3_Serpine1-Cy5_002.tiff	['Chil3']	Cy3	142	15
		03_IR5M2330_Chil3-Cy5_C3ar1-Cy3_06.tiff	['C3ar1']	Cy3	100	1				04_IR5M_Chil3-Cy3_Serpine1-Cy5_003.tiff	['Chil3']	Cy3	52	2
		03_IR5M2330_Chil3-Cy5_C3ar1-Cy3_07.tiff	['C3ar1']	Cy3	101	1				04_IR5M_Chil3-Cy3_Serpine1-Cy5_004.tiff	['Chil3']	Cy3	61	15
		03_IR5M2330_Chil3-Cy5_C3ar1-Cy3_08.tiff	['C3ar1']	Cy3	119	4				02_IR5M_C3ar1-Cy3_Chil3-Cy5_001.tiff	['Chil3']	Cy5	56	7
		03_IR5M2330_Chil3-Cy5_C3ar1-Cy3_09.tiff	['C3ar1']	Cy3	77	2				02_IR5M_C3ar1-Cy3_Chil3-Cy5_002.tiff	['Chil3']	Cy5	66	4
		03_IR5M2330_Chil3-Cy5_C3ar1-Cy3_10.tiff	['C3ar1']	Cy3	56	0				02_IR5M_C3ar1-Cy3_Chil3-Cy5_003.tiff	['Chil3']	Cy5	81	0
	4 (1250 brown)	06_IR5M1250_Chil3-Cy5_C3ar1-Cy3_mid_01.tiff	['C3ar1']	Cy3	108	2				02_IR5M_C3ar1-Cy3_Chil3-Cy5_004.tiff	['Chil3']	Cy5	61	10
		06_IR5M1250_Chil3-Cy5_C3ar1-Cy3_mid_02.tiff	['C3ar1']	Cy3	78	0				02_IR5M_C3ar1-Cy3_Chil3-Cy5_005.tiff	['Chil3']	Cy5	79	4
		06_IR5M1250_Chil3-Cy5_C3ar1-Cy3_mid_03.tiff	['C3ar1']	Cy3	138	1				02_IR5M_C3ar1-Cy3_Chil3-Cy5_006.tiff	['Chil3']	Cy5	150	5
		06_IR5M1250_Chil3-Cy5_C3ar1-Cy3_mid_04.tiff	['C3ar1']	Cy3	138	6				02_IR5M_C3ar1-Cy3_Chil3-Cy5_007.tiff	['Chil3']	Cy5	116	2
		06_IR5M1250_Chil3-Cy5_C3ar1-Cy3_mid_05.tiff	['C3ar1']	Cy3	79	0				02_IR5M_C3ar1-Cy3_Chil3-Cy5_008.tiff	['Chil3']	Cy5	101	5
		06_IR5M1250_Chil3-Cy5_C3ar1-Cy3_mid_06.tiff	['C3ar1']	Cy3	65	1				02_IR5M_C3ar1-Cy3_Chil3-Cy5_009.tiff	['Chil3']	Cy5	167	0
		06_IR5M1250_Chil3-Cy5_C3ar1-Cy3_perif_07.tiff	['C3ar1']	Cy3	92	0				02_IR5M_C3ar1-Cy3_Chil3-Cy5_010.tiff	['Chil3']	Cy5	129	13
		06_IR5M1250_Chil3-Cy5_C3ar1-Cy3_perif_08.tiff	['C3ar1']	Cy3	68	3				02_IR5M_C3ar1-Cy3_Chil3-Cy5_011.tiff	['Chil3']	Cy5	157	0
		06_IR5M1250_Chil3-Cy5_C3ar1-Cy3_perif_09.tiff	['C3ar1']	Cy3	80	0				02_IR5M_C3ar1-Cy3_Chil3-Cy5_012.tiff	['Chil3']	Cy5	120	6
		06_IR5M1250_Chil3-Cy5_C3ar1-Cy3_perif_10.tiff	['C3ar1']	Cy3	230	6				02_IR5M_C3ar1-Cy3_Chil3-Cy5_013.tiff	['Chil3']	Cy5	120	2
		06_IR5M1250_Chil3-Cy5_C3ar1-Cy3_perif_11.tiff	['C3ar1']	Cy3	135	11				02_IR5M_C3ar1-Cy3_Chil3-Cy5_014.tiff	['Chil3']	Cy5	117	1
		06_IR5M1250_Chil3-Cy5_C3ar1-Cy3_perif_12.tiff	['C3ar1']	Cy3	118	3				02_IR5M_C3ar1-Cy3_Chil3-Cy5_015.tiff	['Chil3']	Cy5	55	4
									2 (1236 red)	09_IR5M1236_Chil3-Cy5_C3ar1-Cy3_01.tiff	['Chil3']	Cy5	144	2
										09_IR5M1236_Chil3-Cy5_C3ar1-Cy3_02.tiff	['Chil3']	Cy5	131	7
										09_IR5M1236_Chil3-Cy5_C3ar1-Cy3_03.tiff	['Chil3']	Cy5	131	5
										09_IR5M1236_Chil3-Cy5_C3ar1-Cy3_04.tiff	['Chil3']	Cy5	157	1
										09_IR5M1236_Chil3-Cy5_C3ar1-Cy3_05.tiff	['Chil3']	Cy5	96	1
										09_IR5M1236_Chil3-Cy5_C3ar1-Cy3_06.tiff	['Chil3']	Cy5	83	2
										09_IR5M1236_Chil3-Cy5_C3ar1-Cy3_07.tiff	['Chil3']	Cy5	82	11
										09_IR5M1236_Chil3-Cy5_C3ar1-Cy3_08.tiff	['Chil3']	Cy5	86	6
										09_IR5M1236_Chil3-Cy5_C3ar1-Cy3_09.tiff	['Chil3']	Cy5	77	6
										09_IR5M1236_Chil3-Cy5_C3ar1-Cy3_10.tiff	['Chil3']	Cy5	80	4
										02_IR5M1236_Chil3-Cy5_C3ar1-Cy3_mid_01.tiff	['Chil3']	Cy5	171	8
										02_IR5M1236_Chil3-Cy5_C3ar1-Cy3_mid_02.tiff	['Chil3']	Cy5	131	6
										02_IR5M1236_Chil3-Cy5_C3ar1-Cy3_mid_03.tiff	['Chil3']	Cy5	264	13
										02_IR5M1236_Chil3-Cy5_C3ar1-Cy3_mid_04.tiff	['Chil3']	Cy5	166	4
										02_IR5M1236_Chil3-Cy5_C3ar1-Cy3_mid_05.tiff	['Chil3']	Cy5	104	7
										02_IR5M1236_Chil3-Cy5_C3ar1-Cy3_mid_06.tiff	['Chil3']	Cy5	93	3
										02_IR5M1236_Chil3-Cy5_C3ar1-Cy3_perif_07.tiff	['Chil3']	Cy5	125	5
										02_IR5M1236_Chil3-Cy5_C3ar1-Cy3_perif_08.tiff	['Chil3']	Cy5	85	8
										02_IR5M1236_Chil3-Cy5_C3ar1-Cy3_perif_09.tiff	['Chil3']	Cy5	112	8
										02_IR5M1236_Chil3-Cy5_C3ar1-Cy3_perif_10.tiff	['Chil3']	Cy5	145	8
										02_IR5M1236_Chil3-Cy5_C3ar1-Cy3_perif_11.tiff	['Chil3']	Cy5	110	7
										02_IR5M1236_Chil3-Cy5_C3ar1-Cy3_perif_12.tiff	['Chil3']	Cy5	194	2
									3 (2330 grey)	03_IR5M2330_Chil3-Cy5_C3ar1-Cy3_01.tiff	['Chil3']	Cy5	112	0
										03_IR5M2330_Chil3-Cy5_C3ar1-Cy3_02.tiff	['Chil3']	Cy5	101	2
										03_IR5M2330_Chil3-Cy5_C3ar1-Cy3_03.tiff	['Chil3']	Cy5	142	0
										03_IR5M2330_Chil3-Cy5_C3ar1-Cy3_04.tiff	['Chil3']	Cy5	88	4
										03_IR5M2330_Chil3-Cy5_C3ar1-Cy3_05.tiff	['Chil3']	Cy5	124	2
										03_IR5M2330_Chil3-Cy5_C3ar1-Cy3_06.tiff	['Chil3']	Cy5	100	10
										03_IR5M2330_Chil3-Cy5_C3ar1-Cy3_07.tiff	['Chil3']	Cy5	101	2
										03_IR5M2330_Chil3-Cy5_C3ar1-Cy3_08.tiff	['Chil3']	Cy5	119	4
										03_IR5M2330_Chil3-Cy5_C3ar1-Cy3_09.tiff	['Chil3']	Cy5	77	1
										03_IR5M2330_Chil3-Cy5_C3ar1-Cy3_10.tiff	['Chil3']	Cy5	56	3
									4 (1250 purple)	06_IR5M1250_Chil3-Cy5_C3ar1-Cy3_mid_01.tiff	['Chil3']	Cy5	108	14
										06_IR5M1250_Chil3-Cy5_C3ar1-Cy3_mid_02.tiff	['Chil3']	Cy5	78	7
										06_IR5M1250_Chil3-Cy5_C3ar1-Cy3_mid_03.tiff	['Chil3']	Cy5	138	5
										06_IR5M1250_Chil3-Cy5_C3ar1-Cy3_mid_04.tiff	['Chil3']	Cy5	138	3
										06_IR5M1250_Chil3-Cy5_C3ar1-Cy3_mid_05.tiff	['Chil3']	Cy5	79	5
										06_IR5M1250_Chil3-Cy5_C3ar1-Cy3_mid_06.tiff	['Chil3']	Cy5	65	4
										06_IR5M1250_Chil3-Cy5_C3ar1-Cy3_perif_07.tiff	['Chil3']	Cy5	92	3
										06_IR5M1250_Chil3-Cy5_C3ar1-Cy3_perif_08.tiff	['Chil3']	Cy5	68	3
										06_IR5M1250_Chil3-Cy5_C3ar1-Cy3_perif_09.tiff	['Chil3']	Cy5	80	5
										06_IR5M1250_Chil3-Cy5_C3ar1-Cy3_perif_10.tiff	['Chil3']	Cy5	230	2
										06_IR5M1250_Chil3-Cy5_C3ar1-Cy3_perif_11.tiff	['Chil3']	Cy5	135	2
										06_IR5M1250_Chil3-Cy5_C3ar1-Cy3_perif_12.tiff	['Chil3']	Cy5	118	11

## Sheet: Figure 5c
	Ctrl	IR1M_10Gy	IR1M_17Gy	IR2M_10Gy	IR2M_17Gy	IR3M_10Gy	IR3M_17Gy	IR4M_10Gy	IR4M_17Gy	IR5M_10Gy	IR5M_17Gy
gCap	55.7608	50.075	53.5225	56.0606	40.2375	38.9423	35.6627	45.8678	32.5513	34.2657	17.3333
aCap	17.9387	17.8411	22.5049	23.8636	29.2876	37.5	42.6506	31.405	38.7097	23.7762	41.6
Artery_EC	8.65338	15.1424	9.00196	7.19697	18.3377	11.0577	7.71084	11.157	14.6628	11.8881	29.3333
Vein_EC	10.1604	9.44528	8.02348	9.09091	7.65172	8.17308	9.87952	9.09091	8.79765	16.0839	8.8
Lymphatic_EC	7.48663	7.49625	6.94716	3.78788	4.48549	4.32692	4.09639	2.47934	5.27859	13.986	2.93333

## Sheet: Figure 5e
Condition	n	image_name	nb_nuclei	probe1 only	probe2 only	nb_positive_both		Condition	n	image_name	nb_nuclei	probe1 (Pecam1) only	probe2 (Apln) only	nb_positive_both
NI	1 (1227 blue)	NI5M_1227_Pecam1_Cy5_Ptprb_Cy3Cell_01.tiff	351	0	0	0		NI	1 (1227 blue)	NI5M_1227_Pecam1_Cy5_Apln_Cy3Cell_01.tiff	216	19	2	1		Mann-Whitney test
		NI5M_1227_Pecam1_Cy5_Ptprb_Cy3Cell_02.tiff	358	0	58	5				NI5M_1227_Pecam1_Cy5_Apln_Cy3Cell_02.tiff	197	12	4	2				Proportion of Pecam1+Ptprb+ cells	Proportion of Pecam1+Apln+ cells
		NI5M_1227_Pecam1_Cy5_Ptprb_Cy3Cell_03.tiff	392	0	0	9				NI5M_1227_Pecam1_Cy5_Apln_Cy3Cell_03.tiff	194	7	1	0		p-value	NI vs IR5M17Gy	0.573832	0
		NI5M_1227_Pecam1_Cy5_Ptprb_Cy3Cell_04.tiff	506	0	0	5				NI5M_1227_Pecam1_Cy5_Apln_Cy3Cell_04.tiff	230	4	0	0			NI vs IR5M10Gy	0.346138	3.2e-05
		NI5M_1227_Pecam1_Cy5_Ptprb_Cy3Cell_05.tiff	396	0	0	6				NI5M_1227_Pecam1_Cy5_Apln_Cy3Cell_05.tiff	199	5	0	0			IR17Gy vs IR10Gy	0.32167	0.022918
		NI5M_1227_Pecam1_Cy5_Ptprb_Cy3Cell_06.tiff	270	0	0	3				NI5M_1227_Pecam1_Cy5_Apln_Cy3Cell_06.tiff	226	2	0	0
		NI5M_1227_Pecam1_Cy5_Ptprb_Cy3Cell_07.tiff	337	0	0	1				NI5M_1227_Pecam1_Cy5_Apln_Cy3Cell_07.tiff	202	16	0	0
		NI5M_1227_Pecam1_Cy5_Ptprb_Cy3Cell_08.tiff	458	0	0	4				NI5M_1227_Pecam1_Cy5_Apln_Cy3Cell_08.tiff	288	13	0	0
		NI5M_1227_Pecam1_Cy5_Ptprb_Cy3Cell_09.tiff	384	0	0	2				NI5M_1227_Pecam1_Cy5_Apln_Cy3Cell_09.tiff	231	26	1	0
		NI5M_1227_Pecam1_Cy5_Ptprb_Cy3Cell_10.tiff	350	0	0	1				NI5M_1227_Pecam1_Cy5_Apln_Cy3Cell_10.tiff	308	37	5	1
	2 (1230 yellow)	NI5M_1230_Pecam1_Cy5_Ptprb_Cy3Cell_01.tiff	268	6	0	0			2 (1230 yellow)	NI5M_1230_Pecam1_Cy5_Apln_Cy3Cell_01.tiff	200	0	9	0
		NI5M_1230_Pecam1_Cy5_Ptprb_Cy3Cell_02.tiff	172	23	28	13				NI5M_1230_Pecam1_Cy5_Apln_Cy3Cell_02.tiff	186	0	6	0
		NI5M_1230_Pecam1_Cy5_Ptprb_Cy3Cell_03.tiff	211	18	20	6				NI5M_1230_Pecam1_Cy5_Apln_Cy3Cell_03.tiff	147	2	0	0
		NI5M_1230_Pecam1_Cy5_Ptprb_Cy3Cell_04.tiff	192	24	20	14				NI5M_1230_Pecam1_Cy5_Apln_Cy3Cell_04.tiff	188	0	3	0
		NI5M_1230_Pecam1_Cy5_Ptprb_Cy3Cell_05.tiff	187	9	3	0				NI5M_1230_Pecam1_Cy5_Apln_Cy3Cell_05.tiff	188	23	0	0
		NI5M_1230_Pecam1_Cy5_Ptprb_Cy3Cell_06.tiff	172	10	2	2				NI5M_1230_Pecam1_Cy5_Apln_Cy3Cell_06.tiff	140	14	0	0
		NI5M_1230_Pecam1_Cy5_Ptprb_Cy3Cell_07.tiff	167	13	1	0				NI5M_1230_Pecam1_Cy5_Apln_Cy3Cell_07.tiff	134	2	0	0
		NI5M_1230_Pecam1_Cy5_Ptprb_Cy3Cell_08.tiff	176	0	0	0				NI5M_1230_Pecam1_Cy5_Apln_Cy3Cell_08.tiff	177	0	0	0
		NI5M_1230_Pecam1_Cy5_Ptprb_Cy3Cell_09.tiff	204	1	23	1				NI5M_1230_Pecam1_Cy5_Apln_Cy3Cell_09.tiff	166	4	0	0
		NI5M_1230_Pecam1_Cy5_Ptprb_Cy3Cell_10.tiff	208	1	0	0				NI5M_1230_Pecam1_Cy5_Apln_Cy3Cell_10.tiff	138	1	0	0
	3 (2323 green)	02_NI2323()_Pecam1-Cy5_Ptprb-Cy3_01.tiff	97	13	16	9			3 (2323 green)	01_NI2323()_Pecam1-Cy5_Apln-Cy3_01.tiff	86	15	1	1
		02_NI2323()_Pecam1-Cy5_Ptprb-Cy3_02.tiff	97	20	20	11				01_NI2323()_Pecam1-Cy5_Apln-Cy3_02.tiff	119	9	0	0
		02_NI2323()_Pecam1-Cy5_Ptprb-Cy3_03.tiff	80	4	25	4				01_NI2323()_Pecam1-Cy5_Apln-Cy3_03.tiff	120	1	0	0
		02_NI2323()_Pecam1-Cy5_Ptprb-Cy3_04.tiff	125	19	18	9				01_NI2323()_Pecam1-Cy5_Apln-Cy3_04.tiff	86	15	4	3
		02_NI2323()_Pecam1-Cy5_Ptprb-Cy3_05.tiff	79	6	7	4				01_NI2323()_Pecam1-Cy5_Apln-Cy3_05.tiff	100	26	0	0
		02_NI2323()_Pecam1-Cy5_Ptprb-Cy3_06.tiff	118	5	13	3				01_NI2323()_Pecam1-Cy5_Apln-Cy3_06.tiff	81	10	0	0
IR5M_10Gy	1 (1251 blue)	IR5M10Gy_1251_Pecam1Cy5_PtprbCy3_01.tiff	83	22	14	10				01_NI2323()_Pecam1-Cy5_Apln-Cy3_07.tiff	87	24	3	3
		IR5M10Gy_1251_Pecam1Cy5_PtprbCy3_02.tiff	71	22	13	11				01_NI2323()_Pecam1-Cy5_Apln-Cy3_08.tiff	62	7	0	0
		IR5M10Gy_1251_Pecam1Cy5_PtprbCy3_03.tiff	79	18	9	8		IR5M_10Gy	1 1251 blue)	IR5M10Gy_1251_Pecam1Cy5_AplnCy3_01.tiff	82	15	5	4
		IR5M10Gy_1251_Pecam1Cy5_PtprbCy3_04.tiff	97	9	0	0				IR5M10Gy_1251_Pecam1Cy5_AplnCy3_02.tiff	76	32	1	1
		IR5M10Gy_1251_Pecam1Cy5_PtprbCy3_05.tiff	60	9	6	6				IR5M10Gy_1251_Pecam1Cy5_AplnCy3_03.tiff	123	32	6	5
		IR5M10Gy_1251_Pecam1Cy5_PtprbCy3_06.tiff	91	15	6	4				IR5M10Gy_1251_Pecam1Cy5_AplnCy3_04.tiff	128	43	4	4
	2 (1259 purple)	IR5M10Gy_1259_Pecam1Cy5_PtprbCy3_01.tiff	117	13	9	7				IR5M10Gy_1251_Pecam1Cy5_AplnCy3_05.tiff	91	36	3	3
		IR5M10Gy_1259_Pecam1Cy5_PtprbCy3_02.tiff	95	19	0	0				IR5M10Gy_1251_Pecam1Cy5_AplnCy3_06.tiff	122	29	7	4
		IR5M10Gy_1259_Pecam1Cy5_PtprbCy3_03.tiff	100	18	6	3			2 (1259 pink)	IR5M10Gy_1259_Pecam1Cy5_AplnCy3_01.tiff	168	23	0	0
		IR5M10Gy_1259_Pecam1Cy5_PtprbCy3_04.tiff	81	5	2	1				IR5M10Gy_1259_Pecam1Cy5_AplnCy3_02.tiff	102	13	2	2
		IR5M10Gy_1259_Pecam1Cy5_PtprbCy3_05.tiff	98	22	4	4				IR5M10Gy_1259_Pecam1Cy5_AplnCy3_03.tiff	99	13	0	0
		IR5M10Gy_1259_Pecam1Cy5_PtprbCy3_06.tiff	113	31	13	11				IR5M10Gy_1259_Pecam1Cy5_AplnCy3_04.tiff	94	1	0	0
	3 (1260 black)	IR5M10Gy_1260_Pecam1Cy5_PtprbCy3_01.tiff	86	4	1	0				IR5M10Gy_1259_Pecam1Cy5_AplnCy3_05.tiff	108	29	18	14
		IR5M10Gy_1260_Pecam1Cy5_PtprbCy3_02.tiff	83	18	3	2				IR5M10Gy_1259_Pecam1Cy5_AplnCy3_06.tiff	110	0	4	0
		IR5M10Gy_1260_Pecam1Cy5_PtprbCy3_03.tiff	109	24	9	9			3 1260 black)	IR5M10Gy_1260_Pecam1Cy5_AplnCy3_01.tiff	86	1	0	0
		IR5M10Gy_1260_Pecam1Cy5_PtprbCy3_04.tiff	73	14	4	4				IR5M10Gy_1260_Pecam1Cy5_AplnCy3_02.tiff	84	20	4	4
		IR5M10Gy_1260_Pecam1Cy5_PtprbCy3_05.tiff	98	20	8	7				IR5M10Gy_1260_Pecam1Cy5_AplnCy3_03.tiff	153	9	2	2
		IR5M10Gy_1260_Pecam1Cy5_PtprbCy3_06.tiff	95	11	4	4				IR5M10Gy_1260_Pecam1Cy5_AplnCy3_04.tiff	137	26	8	7
IR5M_17Gy	1 (1236 red)	IR17Gy5M_1236_Pecam1_Cy5_Ptprb_Cy3Cell_01.tiff	176	30	0	0				IR5M10Gy_1260_Pecam1Cy5_AplnCy3_05.tiff	124	11	5	3
		IR17Gy5M_1236_Pecam1_Cy5_Ptprb_Cy3Cell_02.tiff	139	21	3	2				IR5M10Gy_1260_Pecam1Cy5_AplnCy3_06.tiff	81	9	3	3
		IR17Gy5M_1236_Pecam1_Cy5_Ptprb_Cy3Cell_03.tiff	156	55	13	12		IR5M_17Gy	1 (1236 red)	IR17Gy5M_1236_Pecam1_Cy5_Apln_Cy3Cell_01.tiff	155	56	25	18
		IR17Gy5M_1236_Pecam1_Cy5_Ptprb_Cy3Cell_04.tiff	185	56	18	18				IR17Gy5M_1236_Pecam1_Cy5_Apln_Cy3Cell_02.tiff	225	68	13	12
		IR17Gy5M_1236_Pecam1_Cy5_Ptprb_Cy3Cell_05.tiff	158	23	7	6				IR17Gy5M_1236_Pecam1_Cy5_Apln_Cy3Cell_03.tiff	228	63	11	11
		IR17Gy5M_1236_Pecam1_Cy5_Ptprb_Cy3Cell_06.tiff	248	37	0	0				IR17Gy5M_1236_Pecam1_Cy5_Apln_Cy3Cell_04.tiff	271	26	5	4
		IR17Gy5M_1236_Pecam1_Cy5_Ptprb_Cy3Cell_07.tiff	180	0	33	0				IR17Gy5M_1236_Pecam1_Cy5_Apln_Cy3Cell_05.tiff	204	29	15	9
		IR17Gy5M_1236_Pecam1_Cy5_Ptprb_Cy3Cell_08.tiff	182	0	8	0				IR17Gy5M_1236_Pecam1_Cy5_Apln_Cy3Cell_06.tiff	281	45	36	22
		IR17Gy5M_1236_Pecam1_Cy5_Ptprb_Cy3Cell_09.tiff	154	0	5	0				IR17Gy5M_1236_Pecam1_Cy5_Apln_Cy3Cell_07.tiff	342	53	0	0
		IR17Gy5M_1236_Pecam1_Cy5_Ptprb_Cy3Cell_10.tiff	185	5	0	0				IR17Gy5M_1236_Pecam1_Cy5_Apln_Cy3Cell_08.tiff	255	38	17	14
	2 (1249 purple)	IR17Gy5M_1249_Pecam1_Cy5_Ptprb_Cy3Cell_01.tiff	153	2	4	2				IR17Gy5M_1236_Pecam1_Cy5_Apln_Cy3Cell_09.tiff	210	37	21	15
		IR17Gy5M_1249_Pecam1_Cy5_Ptprb_Cy3Cell_02.tiff	189	1	1	0				IR17Gy5M_1236_Pecam1_Cy5_Apln_Cy3Cell_10.tiff	143	21	5	3
		IR17Gy5M_1249_Pecam1_Cy5_Ptprb_Cy3Cell_03.tiff	177	0	4	0			2 (1249 purple)	IR17Gy5M_1249_Pecam1_Cy5_Apln_Cy3Cell_01.tiff	142	20	14	9
		IR17Gy5M_1249_Pecam1_Cy5_Ptprb_Cy3Cell_04.tiff	177	10	0	0				IR17Gy5M_1249_Pecam1_Cy5_Apln_Cy3Cell_02.tiff	127	11	9	6
		IR17Gy5M_1249_Pecam1_Cy5_Ptprb_Cy3Cell_05.tiff	172	9	1	1				IR17Gy5M_1249_Pecam1_Cy5_Apln_Cy3Cell_03.tiff	237	31	23	17
		IR17Gy5M_1249_Pecam1_Cy5_Ptprb_Cy3Cell_06.tiff	147	0	0	0				IR17Gy5M_1249_Pecam1_Cy5_Apln_Cy3Cell_04.tiff	234	31	9	9
		IR17Gy5M_1249_Pecam1_Cy5_Ptprb_Cy3Cell_07.tiff	188	0	11	0				IR17Gy5M_1249_Pecam1_Cy5_Apln_Cy3Cell_05.tiff	372	0	3	0
		IR17Gy5M_1249_Pecam1_Cy5_Ptprb_Cy3Cell_08.tiff	192	0	6	0				IR17Gy5M_1249_Pecam1_Cy5_Apln_Cy3Cell_06.tiff	182	41	15	14
		IR17Gy5M_1249_Pecam1_Cy5_Ptprb_Cy3Cell_09.tiff	132	0	0	0				IR17Gy5M_1249_Pecam1_Cy5_Apln_Cy3Cell_07.tiff	127	7	10	4
		IR17Gy5M_1249_Pecam1_Cy5_Ptprb_Cy3Cell_10.tiff	101	1	0	0				IR17Gy5M_1249_Pecam1_Cy5_Apln_Cy3Cell_08.tiff	129	18	5	5
	3 (2201 pink)	04_IR5M2201()_Pecam1-Cy5_Ptprb-Cy3_01.tiff	88	14	7	7				IR17Gy5M_1249_Pecam1_Cy5_Apln_Cy3Cell_09.tiff	145	13	7	4
		04_IR5M2201()_Pecam1-Cy5_Ptprb-Cy3_02.tiff	111	0	7	0				IR17Gy5M_1249_Pecam1_Cy5_Apln_Cy3Cell_10.tiff	143	0	5	0
		04_IR5M2201()_Pecam1-Cy5_Ptprb-Cy3_03.tiff	110	15	18	13			3 (2201 pink)	03_IR5M2201()_Pecam1-Cy5_Apln-Cy3_01.tiff	60	16	9	9
		04_IR5M2201()_Pecam1-Cy5_Ptprb-Cy3_04.tiff	79	27	22	17				03_IR5M2201()_Pecam1-Cy5_Apln-Cy3_02.tiff	88	19	38	15
		04_IR5M2201()_Pecam1-Cy5_Ptprb-Cy3_05.tiff	129	21	14	8				03_IR5M2201()_Pecam1-Cy5_Apln-Cy3_03.tiff	110	19	16	12
		04_IR5M2201()_Pecam1-Cy5_Ptprb-Cy3_06.tiff	166	38	31	24				03_IR5M2201()_Pecam1-Cy5_Apln-Cy3_04.tiff	119	12	6	2
		04_IR5M2201()_Pecam1-Cy5_Ptprb-Cy3_07.tiff	193	32	26	17				03_IR5M2201()_Pecam1-Cy5_Apln-Cy3_05.tiff	80	11	3	2
		04_IR5M2201()_Pecam1-Cy5_Ptprb-Cy3_08.tiff	163	10	7	6				03_IR5M2201()_Pecam1-Cy5_Apln-Cy3_06.tiff	139	27	4	3
		04_IR5M2201()_Pecam1-Cy5_Ptprb-Cy3_09.tiff	157	26	19	14				03_IR5M2201()_Pecam1-Cy5_Apln-Cy3_07.tiff	135	21	0	0
		04_IR5M2201()_Pecam1-Cy5_Ptprb-Cy3_10.tiff	104	18	11	9				03_IR5M2201()_Pecam1-Cy5_Apln-Cy3_08.tiff	54	7	3	2
		04_IR5M2201()_Pecam1-Cy5_Ptprb-Cy3_11.tiff	177	0	14	0				03_IR5M2201()_Pecam1-Cy5_Apln-Cy3_09.tiff	54	7	4	1
		04_IR5M2201()_Pecam1-Cy5_Ptprb-Cy3_12.tiff	102	14	4	3				03_IR5M2201()_Pecam1-Cy5_Apln-Cy3_10.tiff	63	8	7	4
		04_IR5M2201()_Pecam1-Cy5_Ptprb-Cy3_13.tiff	65	17	8	6				03_IR5M2201()_Pecam1-Cy5_Apln-Cy3_11.tiff	91	51	17	15
		04_IR5M2201()_Pecam1-Cy5_Ptprb-Cy3_14.tiff	71	13	17	8				03_IR5M2201()_Pecam1-Cy5_Apln-Cy3_12.tiff	82	30	3	3
		04_IR5M2201()_Pecam1-Cy5_Ptprb-Cy3_15.tiff	49	10	7	5				03_IR5M2201()_Pecam1-Cy5_Apln-Cy3_13.tiff	54	5	5	5
										03_IR5M2201()_Pecam1-Cy5_Apln-Cy3_14.tiff	69	6	17	6
										03_IR5M2201()_Pecam1-Cy5_Apln-Cy3_15.tiff	42	6	7	4
										03_IR5M2201()_Pecam1-Cy5_Apln-Cy3_16.tiff	48	5	1	1
										03_IR5M2201()_Pecam1-Cy5_Apln-Cy3_17.tiff	97	27	9	9
										03_IR5M2201()_Pecam1-Cy5_Apln-Cy3_18.tiff	161	17	4	3
										03_IR5M2201()_Pecam1-Cy5_Apln-Cy3_19.tiff	156	17	3	1
										03_IR5M2201()_Pecam1-Cy5_Apln-Cy3_20.tiff	114	0	8	0

[truncated: 8 more sheets: Sup Fig2j, Sup Fig3c, Sup Fig4c, Sup Fig5d, Sup Fig5e, Sup Fig5f, Sup Fig6a, Sup Fig6d]
